# Supplementary material for: CD38 promotes hematopoietic stem cell dormancy
Source: PLoS Biol. 2024 Feb 29;22(2):e3002517. doi: 10.1371/journal.pbio.3002517 (PMC10931502; doi:10.1371/journal.pbio.3002517)
Supplement: S2 Table — (XLSX) [file pbio.3002517.s010.xlsx]

## Sheet: Supp. Table 2
S2 Table. Genes in clusters along pseudotime
	Cluster 1	Cluster 2	Cluster 3
	Rb1cc1	Mrpl15	Cops5
	Pcmtd1	Lypla1	Cspp1
	Prex2	Tcea1	Terf1
	Eya1	Rrs1	Prim2
	Rpl7	Snhg6	Cox5b
	Rdh10	Tram1	Sdpr
	Ube2w	Tceb1	Casp8
	Crispld1	Tmem70	Tmem237
	Lmbrd1	Mcm3	Tuba4a
	Dst	Smap1	Ptma
	Ptpn18	Ptp4a1	Pde6d
	Neurl3	Bag2	Hjurp
	Inpp4a	Ccdc115	Bcl2
	Gulp1	Imp4	Actr3
	Nabp1	Actr1b	Zranb3
	Stat4	Mitd1	R3hdm1
	Stat1	Eif5b	Cxcr4
	Mfsd6	Rev1	Srgap2
	Coq10b	Mrps9	Nucks1
	Plcl1	Uxs1	Snrpe
	Clk1	Tex30	Ube2t
	Cflar	Ormdl1	Ipo9
	Bmpr2	Hspd1	Csrp1
	Carf	Hspe1	Tpr
	Nbeal1	Mars2	1700025G04Rik
	Pard3b	Bzw1	4930523C07Rik
	Klf7	Orc2	Mrps14
	Ikzf2	Ndufb3	Rabgap1l
	Rpl37a	Nop58	Cenpl
	Tns1	Wdr12	Tiprl
	Tmbim1	Creb1	Pbx1
	Dnajb2	Arpc2	Exo1
	Sp140	Usp37	Cep170
	Sp100	Cnot9	Lin9
	Itm2c	Stk16	H3f3a
	Fam174a	Farsb	Lbr
	St8sia4	Psmd1	Srp9
	Pam	Ncl	Cenpf
	Rab3gap1	Eif4e2	Hspa14
	Cd55	Ramp1	Cdc123
	Rassf5	Ilkap	Commd3
	Dstyk	Ndufa10	Pip4k2a
	Lax1	Otos	Tubb4b
	Btg2	Ppp1r7	Ssna1
	Adipor1	Hdlbp	Edf1
	Kdm5b	Dtymk	Brd3
	Ptprc	Tsn	Gtf3c5
	Dennd1b	Nifk	Med27
	Cdc73	Dbi	Odf2
	Swt1	Ddx18	Swi5
	Rnasel	Mgat5	Cntrl
	Glul	Mcm6	Pkp4
	Xpr1	Dars	Spc25
	Tor1aip1	Eif2d	Ppig
	BC026585	Tmem183a	Slc25a12
	Selp	Ptpn7	Hat1
	Rcsd1	Timm17a	Sp3
	Pcp4l1	2310009B15Rik	Atp5g3
	Fcer1g	Uchl5	Lnpk1
	Slamf1	Pla2g4a	Hnrnpa3
	Cd84	Ivns1abp	Cwc22
	Dcaf8	Tsen15	Selenoh
	Pea15a	Dhx9	Med19
	Mndal	Npl	Slc43a3
	Ifi203	Tor1aip2	Ssrp1
	Efcab2	Gm2000	Psmc3
	Cdc42bpa	Cacybp	Ckap5
	Coq8a	Prrc2c	Ccdc34
	Ptpn14	Nme7	Arhgap11a
	Irf6	Mpc2	Knstrn
	Traf3ip3	Tada1	Knl1
	Fam107b	Uck2	Rad51
	Celf2	Tmco1	Nusap1
	Gata3	Aldh9a1	Rtf1
	Ankrd16	Uap1	Serf2
	Rsu1	Sdhc	Wdr76
	Plxdc2	Pfdn2	Myef2
	Acbd5	Arhgap30	Dut
	Pnpla7	Tagln2	Blvra
	Tor4a	Fh1	Anapc1
	Npdc1	Cox20	Ckap2l
	BC029214	Hnrnpu	Itpa
	Phpt1	Ahctf1	Cenpb
	Tmem141	Parp1	Pcna
	Nacc2	Cnih4	Macrod2
	Notch1	Aida	Snrpb2
	Surf1	Mia3	Gins1
	Lrrc8a	Eprs	Tpx2
	BC005624	Rrp15	Mapre1
	Eng	Smyd2	Raly
	Traf1	Nenf	Dynlrb1
	Rabgap1	Dtl	Scand1
	Nek6	Ints7	Rbl1
	Scai	Lpgat1	Rpn2
	Fmnl2	Cd34	Rprd1b
	Dpp4	Sephs1	Oser1
	Ubr3	Nudt5	Pkig
	Nfe2l2	Atp5c1	Ube2c
	Fkbp7	Rbm17	Pcif1
	Calcrl	Hacd1	Gnas
	Tnks1bp1	Zmynd19	Nelfcd
	Madd	Mrpl41	Timm17b
	Phf21a	Tprn	Suv39h1
	Prdm11	Abca2	Upf3b
	Cd82	Rabl6	Rbmx2
	Lmo2	Ubac1	Mbnl3
	Eif3m	C330006A16Rik	Hmgb3
	Mpped2	Dnlz	Hcfc1
	Slc12a6	Pmpca	Lage3
	Plcb2	Fam69b	Ubl4a
	Snap23	Surf4	Fundc2
	Ccndbp1	Wdr5	Pola1
	B2m	Mrps2	Apoo
	Sqrdl	Trub2	Xist
	Eid1	Wdr34	Magt1
	Dusp2	Set	Hmgn5
	Tmem87b	Spout1	Bex3
	Chchd5	Nup188	Smc1a
	Idh3b	Sh3glb2	Prdx4
	Cpxm1	Ptpa	Phka2
	4930402H24Rik	Exosc2	Siah1b
	Hspa12b	Fam78a	Tmsb4x
	Smox	Pomt1	Msl3
	Prnp	Uck1	Actl6a
	Rassf2	Fpgs	Ndufb5
	Rbbp9	Tor2a	Ccna2
	Kiz	Mapkap1	Plk4
	Trib3	Hspa5	Sclt1
	H13	Psmd5	Exosc8
	Map1lc3a	Ndufa8	Smc4
	Procr	Psmb7	Trim59
	Rbm39	Rpl35	4930579G24Rik
	Dlgap4	Arpc5l	Mnd1
	Sla2	Rif1	Pmf1
	Soga1	Prpf40a	Cks1b
	Samhd1	Arl6ip6	Tpm3
	Tgm2	Psmd14	Ilf2
	Lbp	Cobll1	Tdrkh
	Ppp1r16b	Klhl23	Psmd4
	Sdc4	Ssb	Gabpb2
	Gm14302	Mettl5	Anp32e
	Wfdc2	Cdca7	Hist2h2ac
	Eya2	Ola1	Rbm8a
	Zmynd8	Mtx2	Man1a2
	Rnf114	Ube2e3	Ttf2
	Dpm1	Dnajc10	Atp5f1
	Spo11	Zc3h15	AI504432
	Rbm38	Gm19426	Psrc1
	Zbp1	Timm10	Prpf38b
	Rps21	Mtch2	Sass6
	Sox18	Celf1	1810037I17Rik
	Pcmtd2	Hsd17b12	Sec24b
	Prickle3	Apip	Gstcd
	Wdr45	Nat10	Cenpe
	Pim2	Caprin1	H2afz
	Wdr13	Tcp11l1	Odf2l
	Dynlt3	Elp4	Ssx2ip
	Usp9x	Immp1l	Lrrc40
	Ocrl	Dnajc24	Ubap2
	Mospd1	Nop10	Stoml2
	Cxx1a	Emc7	Tpm2
	Arhgef6	Fam98b	Anp32b
	Pnck	Dnajc17	Erp44
	Rpl10	Pdia3	Smc2
	Taz	Hypk	Ptbp3
	Fam3a	Ctdspl2	Prpf4
	Prkx	Eif3j1	Pole3
	Maged1	Gatm	Cdk5rap2
	Msn	Slc20a1	Psip1
	Igbp1	Snrpb	Cntln
	Il2rg	Nop56	Haus6
	Ogt	Mrps26	Usp1
	Rps4x	1700037H04Rik	Itgb3bp
	Slc16a2	Pank2	Mrpl37
	Chm	Trmt6	Ndc1
	Klhl4	Tasp1	Magoh
	Nap1l3	Ndufaf5	Cdkn2c
	Rpl36a	Rrbp1	Rad54l
	Armcx1	Snx5	Prdx1
	Armcx6	Csrp2bp	Cdc20
	Gprasp1	Sec23b	Ybx1
	Gprasp2	Naa20	Ppih
	Bex4	Crnkl1	Ndufs5
	Bex1	Xrn2	Cdca8
	Tceal1	Nxt1	Clspn
	Tsc22d3	Psmf1	Sfpq
	Maged2	Rbck1	Yars
	Hsd17b10	Sox12	Rbbp4
	Sat1	Asxl1	Srsf4
	Syap1	Dnmt3b	Rcc1
	Mospd2	E2f1	Nudc
	Tceanc	Eif2s2	Hmgn2
	Arhgap6	Eif6	Sh3bgrl3
	Gm15261	Rbm12	Cep85
	Zc2hc1a	Romo1	Stmn1
	Tpd52	1110008F13Rik	Clic4
	Nceh1	Ctnnbl1	Srrm1
	Mecom	Top1	Hp1bp3
	Dcun1d1	Srsf6	Ddost
	Anxa5	Ywhab	Minos1
	Pabpc4l	Pigt	Apitd1
	Mgst2	Slc35c2	A430005L14Rik
	Foxo1	Cse1l	Rer1
	Supt20	Ddx27	Cpsf3l
	Spg20	Spata2	Dbf4
	Tm4sf1	Pfdn4	Fam126a
	Rnf13	Cstf1	Rheb
	Eif2a	Rae1	Tyms
	Gpr171	Npepl1	Cenpa
	Ctso	Atp5e	Mrpl33
	Gucy1a3	Slmo2	Ywhah
	Rps3a1	Psma7	Slbp
	Etv3	Adrm1	Tacc3
	Pear1	Slco4a1	Whsc1
	Glmp	Mrgbp	Haus3
	Rit1	Gid8	Rgs12
	Syt11	Polr3k	Mrfap1
	Slc50a1	Ccdc22	Wdr1
	Efna1	Rbm3	Rfc1
	Pbxip1	Rbm10	Ube2k
	Il6ra	Uba1	Pds5a
	Rps27	Cdk16	Commd8
	Snapin	Uxt	Cenpc1
	S100a4	Slc25a5	Dck
	S100a6	Ube2a	Pf4
	S100a11	Rpl39	Hnrnpd
	Rorc	Ndufa1	Hnrnpdl
	Fam63a	Mcts1	Lin54
	Arnt	Aifm1	Mrps18c
	Txnip	Phf6	Lrrc8c
	Bcl9	Hprt	Cdc7
	Fmo5	Mmgt1	Tgfbr3
	Sike1	Rbmx	Mtf2
	Ptpn22	Fmr1	Ccdc18
	Gm42722	Vma21	Atp5k
	Dennd2d	Cetn2	Pxmp2
	Lrif1	Haus7	Chek2
	Gstm1	Idh3g	Sart3
	S1pr1	Ssr4	Gltp
	Fnbp1l	Naa10	Cit
	Camk2d	Irak1	Rfc5
	Tifa	Flna	Ppp1cc
	Rpl34	Dkc1	Anapc5
	Ppp3ca	Vbp1	Zcchc8
	Emcn	Pdk3	Rfc2
	Mttp	Eif2s3x	Eif4h
	Gbp7	Pdzd11	Pom121
	Gbp3	Zmym3	Polr2j
	Gbp2	Nono	Gnb2
	Clca3a1	Pin4	Ppp1r35
	Prkacb	Tsix	Get4
	4930555A03Rik	Pbdc1	Kdelr2
	Adgrl4	Atrx	Ccz1
	Ifi44	Cox7b	Gtf3a
	Dnajb4	Cstf2	Hmgb1
	St6galnac3	Wbp5	Brca2
	Acadm	Morf4l2	Pon3
	Plag1	Prps1	Rpa3
	Sdcbp	Ammecr1	Lsm8
	Nsmaf	Huwe1	Nrf1
	Tox	Sms	Chchd3
	Trp53inp1	Eif1ax	Nup205
	Gem	Rbbp7	Ptn
	Triqk	Ctps2	Trim24
	Runx1t1	Prps2	Fmc1
	Pnisr	Hccs	Ezh2
	Pnrc1	Mid1	Osbpl3
	Ddx58	Mrps28	Hnrnpa2b1
	Toporsos	Zfp704	Tax1bp1
	Galt	Fabp5	Lsm5
	Ccl27a	Impa1	Smarcad1
	Rgp1	1810022K09Rik	Mad2l1
	Glipr2	Car3	Mthfd2
	Tmem246	Car2	Pradc1
	Abca1	Armc1	Alms1
	Epb41l4b	Gyg	Snrpg
	D630039A03Rik	Tbl1xr1	Hmces
	Rps6	Rpl22l1	H1fx
	Mllt3	Mrpl47	Eefsec
	Hacd4	Dnajc19	Chchd6
	Mysm1	Exosc9	Lsm3
	Jun	Spata5	Mrps25
	Cyp2j9	Hspa4l	Suclg2
	Nfia	Elf2	Edem1
	Tm2d1	Ndufc1	Rad18
	Jak1	Ufm1	Ogg1
	E130102H24Rik	Med12l	Brk1
	Leprot	Gmps	Tamm41
	Pde4b	Il12a	Mbd4
	Tmem59	Ppid	Zfand4
	Osbpl9	Prcc	Ccdc77
	Pdzk1ip1	Hdgf	Il17ra
	Efcab14	Mrpl24	Tuba8
	Mob3c	Gpatch4	Cdca3
	Nsun4	Cct3	Ptms
	Uqcrh	Smg5	Cops7a
	Mpl	Lamtor2	Chd4
	Tie1	Ssr2	Gapdh
	Hivep3	Krtcap2	Ncapd2
	Eva1b	Dpm3	Mrpl51
	Gjb3	Hax1	Cd9
	Tinagl1	Ubap2l	Rad51ap1
	Laptm5	Jtb	Rhno1
	Epb41	Chtop	Lockd
	Snhg12	S100a10	Wbp11
	Ptafr	Psmb4	Gm15706
	Sytl1	Cdc42se1	Ndufa3
	Paqr7	Setdb1	Cox6b2
	Mtfr1l	Mrps21	Ube2s
	Tmem50a	Sf3b4	Trim28
	Rsrp1	Bola1	Lig1
	Hmgcl	Pex11b	Sae1
	Rpl11	Chd1l	Calm3
	Pink1	Phgdh	Snrpd2
	Padi4	Bcas2	Tgfb1
	Padi1	Phtf1	Hnrnpul1
	Mfap2	Slc16a1	Timm50
	Tnfrsf1b	Capza1	Actn4
	Gm13212	Rap1a	Psmd8
	Zfp992	Wdr77	Yif1b
	Zfp985	Rbm15	Polr2i
	Agtrap	Ahcyl1	Haus5
	Pik3cd	Psma5	Cebpg
	Thap3	Clcc1	Cep89
	Klhl21	Rtca	Pold1
	Tprgl	Mfsd14a	Pih1d1
	Prdm16	Slc35a3	Emp3
	Sdf4	Gclm	Slco3a1
	Isg15	Mettl14	Mrps11
	Krit1	Larp7	Prc1
	Cldn12	Ap1ar	Blm
	Crot	Gar1	Hikeshi
	Tmem243	Ostc	Eed
	5031425E22Rik	Ppa2	Ndufc2
	Rint1	Cisd2	Pold3
	Klhl7	Ube2d3	C2cd3
	Insig1	Dnajb14	Anapc15
	Atraid	Adh5	Rrm1
	Mpv17	Eif4e	Arl6ip1
	Zfp512	4930519L02Rik	Ccp110
	Pisd	Selenof	Nfatc2ip
	Mxd4	Znhit6	Eif3c
	Add1	Gng5	Ppp4c
	Acox3	Rpf1	Hirip3
	Man2b2	Fubp1	Kif22
	Cd38	Zranb2	Cd2bp2
	Klf3	Ptger3	Setd1a
	Rpl9	Srsf11	Bckdk
	Smim14	Tgs1	Tial1
	Gm42726	Fam92a	Bub3
	N4bp2	Nbn	Mki67
	Gm19590	Mms22l	Psmd13
	C530008M17Rik	Ndufaf4	Ppfia1
	Stap1	Casp8ap2	Mthfd1l
	Rchy1	Orc3	Fbxo5
	Aff1	Ndufb6	Pcmt1
	Hsd17b11	Dnaja1	Sf3b5
	Abcg3	Bag1	Epb41l2
	Rpl5	Rpp25l	Cenpw
	Gm10419	Dctn3	Fyn
	Gtpbp6	Gm12454	Snx3
	Ttc28	Rnf38	Lims1
	Mn1	Polr1e	Dna2
	Grk3	Tomm5	Cdk1
	2900026A02Rik	Exosc3	Pcnt
	Oasl2	Ncbp1	Sumo3
	Rplp0	Hemgn	Bsg
	Med13l	Nans	Gpx4
	Rpl6	Coro2a	Dot1l
	Aldh2	Sec61b	Oaz1
	Acad12	Mrpl50	Lmnb2
	P2rx4	Nipsnap3b	Fzr1
	Orai1	Rad23b	Ncln
	Rhof	Fam206a	Nfyb
	AI480526	Txn1	1500009L16Rik
	Clip1	Inip	Hsp90b1
	Rsrc2	Alad	Nup37
	Ubc	Mtap	Uhrf1bp1l
	Gbas	Lrp8	Tmpo
	Asl	Prpf38a	Lta4h
	Wbscr27	Cc2d1b	Snrpf
	Hip1	Kti12	Metap2
	Por	Nrd1	Nup107
	Myl10	Faf1	Rap1b
	Fis1	Cmpk1	Mars
	Tsc22d4	Nasp	Prim1
	Cnpy4	Eri3	Ptges3
	Zfp157	Med8	Cs
	Lfng	Elovl1	Cdk2
	Fscn1	Ebna1bp2	Pet100
	Cyth3	Ctps	Elavl1
	Tecpr1	Ppie	Tfdp1
	Rpl21	Pabpc4	Mcph1
	Ubl3	Mycbp	Ckap2
	5930430L01Rik	Sf3a3	Eri1
	N4bp2l1	Meaf6	Tusc3
	Samd9l	Mrps15	Cenpu
	Gng11	Thrap3	Neil3
	Cav2	Psmb2	Sap30
	Atp6v1f	Zmym1	Hmgb2
	Ube2h	Ak2	Hpf1
	Lncpint	Marcksl1	2810428I15Rik
	Plxna4os1	Hdac1	Haus8
	Tmem140	Txlna	Myo9b
	Creb3l2	Tmem39b	Cherp
	Ubn2	Khdrbs1	Hmgxb4
	Luc7l2	Zcchc17	Lsm6
	Gm26699	Snrnp40	Smarca5
	Tbxas1	Mecr	Tecr
	Kdm7a	Taf12	Ddx39
	Mkrn1	Trnau1ap	Asf1b
	Krba1	Atpif1	D8Ertd738e
	Zfp467	Dnajc8	Nacc1
	Gimap8	Rpa2	2310036O22Rik
	Gimap9	Ppp1r8	Nudt21
	Gimap6	Pigv	Nup93
	Gimap1	Pdik1l	Katnb1
	Gimap5	Runx3	Cbfb
	4833403J16Rik	Srsf10	Ctcf
	Tmem176b	Hnrnpr	Aars
	Tmem176a	Sh2d5	Rfwd3
	Tra2a	Capzb	Mlkl
	Hoxa3	Mrto4	Cmc2
	Hoxa5	Rcc2	Usp10
	Hoxa7	Sdhb	Zfpm1
	Hoxa9	Szrd1	Nup133
	Hoxa10	Mad2l2	Thoc7
	9430076C15Rik	Exosc10	Gng2
	Avl9	Srm	Dnajc9
	Ppm1k	Tardbp	Mrps16
	Abcg2	Pgd	Ppp3cb
	Mmrn1	Lzic	Vdac2
	Tnip3	Park7	Nt5dc2
	Capg	Camta1	Psmc6
	Tgoln1	Dnajc11	Cnih1
	Dguok	Kcnab2	Dlgap5
	Nagk	Gnb1	Parp2
	Exoc6b	Atad3a	Supt16
	Rab11fip5	Mrpl20	Haus4
	Dusp11	Aurkaip1	Acin1
	1600020E01Rik	Cptp	Dhrs4
	Efcc1	Pusl1	Mrpl57
	Abtb1	Ube2j2	Mipep
	Hdac11	Noc2l	Rnaseh2b
	Fgd5	Cdk6	Pbk
	Frmd4b	Gtpbp10	Cdca2
	Foxp1	Fam185a	Reep4
	Atg7	Dnajc2	Med4
	Vgll4	Psmc2	Zc3h13
	Rpl32	Pus7	Elf1
	Slc2a3	Tomm7	Diaph3
	C1rl	2700038G22Rik	Bora
	Ptpn6	Abcf2	Dis3
	Lag3	Paxip1	Cep57
	Ing4	Nom1	Cep295
	Tapbpl	Dnajb6	Dnmt1
	Tnfrsf1a	Hadha	Atg4d
	Vwf	Selenoi	Cdkn2d
	Ccnd2	Ost4	Ilf3
	Itfg2	Cad	Spc24
	Clec2d	Ppm1g	Elof1
	2310001H17Rik	Gpn1	2021-09-07
	Clec1a	Ppp1cb	Ncapd3
	Gabarapl1	Depdc5	St3gal4
	Crebl2	Ctbp1	Dcps
	Hebp1	Letm1	Ccdc15
	Atf7ip	Mfsd10	Nrgn
	Art4	Nop14	Hspa8
	Pde6h	Grpel1	Rnf26.1
	Eps8	Tbc1d14	H2afx
	Mgst1	Nsg1	Hmbs
	Ldhb	Lyar	Rdx
	Cmas	Qdpr	Acat1
	Etnk1	Dhx15	Etfa
	Lyrm5	Tbc1d1	Kif23
	Etfbkmt	Ppat	Anp32a
	Amn1	Paics	Cln6
	2810474O19Rik	Srp72	Tipin
	Myadm	Noa1	2810417H13Rik
	Rps9	Polr2b	Snx1
	Leng9	Utp3	Gtf2a2
	Isoc2b	Grsf1	Ccnb2
	Zfp579	Mob1b	Mns1
	Zfp667	Cox18	Tex9
	Rps5	Sdad1	Arpp19
	Selenow	Enoph1	Cox7a2
	Gltscr2	5430416N02Rik	U2surp
	Foxa3	Cops4	Rnf7
	Fosb	Plac8	Cep70
	Relb	Nudt9	Stag1
	Apoe	BC005561	Anapc13
	Arhgef1	Noc4l	Rbm15b
	Rabac1	Pus1	Rhoa
	Pou2f2	Pitpnb	Impdh2
	B3gnt8	Coro1c	Ctdspl
	Bckdha	Alkbh2	Kif15
	Blvrb	Ung	Limd1
	Sertad1	2610524H06Rik	Uqcr10
	Pld3	Mlec	Rhbdd3
	Zfp36	Pop5	Mrps24
	Sirt2	Dynll1	Ppia
	Eif3k	Cox6a1	H2afv
	Spint2	Taok3	Purb
	Sipa1l3	Pebp1	Fignl1
	Zfp30	Sdsl	Plek
	Capns1	Erp29	C1d
	Clip3	Vps29	Commd1
	Lsr	Fam216a	Xpo1
	Fxyd5	Atp2a2	Snrnp25
	Dpy19l3	Camkk2	Npm1
	Gm37494	Rnf34	Hmmr
	AI987944	Bcl7a	Cnot6
	Atf5	Denr	Hnrnph1
	Tbc1d17	Vps37b	Cdkn2aipnl
	Ptov1	Arl6ip4	Rad50
	Rras	Mphosph9	Rapgef6
	Prrg2	Cdk2ap1	Hint1
	Fcgrt	Kmt5a	Atox1
	Dkkl1	Tmed2	Llgl1
	Snrnp70	Eif2b1	Ncor1
	Ftl1	Scarb1	Ctc1
	Ppp1r15a	Bri3bp	Aurkb
	Dbp	Ran	Tmem107
	Kdelr1	Mrps17	Chd3os
	Spty2d1	Psph	Polr2a
	Nav2	Chchd2	Gps2
	Atp10a	Gusb	0610010K14Rik
	Ndn	Tpst1	Psmb6
	Igf1r	Tyw1	Rpain
	Arrdc4	Baz1b	Mis12
	Chd2	Nsun5	Gsg2
	Akap13	Tmem120a	Rpa1
	Isg20	Mdh2	Glod4
	Furin	Ywhag	Lgals9
	Il16	Lrwd1	Suz12
	Zfand6	Prkrip1	Atad5
	Rab38	Cux1	Psmd11
	Rps3	Znhit1	Slfn9
	Hbb-bt	Ap1s1	Taf15
	Trim6	Srrt	Brip1os
	Trim12a	Pop7	Ska2
	Trim30b	Cops6	Srsf1
	Trim30a	Mcm7	Mrpl27
	Fam160a2	Taf6	Kat7
	Tpp1	3110082I17Rik	Casc3
	Eif3f	Micall2	Top2a
	Rpl27a	Psmg3	Psmc3ip
	Swap70	Nudt1	Tubg1
	Rps13	Eif3b	Becn1
	Rps15a	Actb	Rdm1
	Gprc5b	E130309D02Rik	Nsf
	Tmem159	Aimp2	Dcaf7
	Il4ra	Pms2	Fam104a
	Il21r	Pdap1	Mrpl58
	Cln3	Bud31	Atp5h
	Sult1a1	Cpsf4	Hn1
	Ypel3	Atp5j2	Mif4gd
	Aldoa	Polr1d	Tk1
	Mvp	Pomp	Birc5
	AI467606	Slc7a1	Rptor
	Fbrs	Hsph1	Slc25a10
	Phkg2	Pds5b	Arhgdia
	Acadsb	Rfc3	Anapc11
	Chst15	Bet1	Stra13
	Fam53b	Slc25a13	Larp4b
	Mapk1ip1	Shfm1	Hist1h1b
	Bet1l	Sdhaf3	Hist1h2ap
	Ric8a	Asns	Hist1h4i
	Sirt3	Ndufa4	Hist1h1d
	Ifitm1	Tes	Hist1h2ae
	Ifitm3	Ndufa5	Hist1h4d
	Sigirr	Rbm28	Hist1h1e
	Irf7	Impdh1	Hist1h1a
	Cracr2b	Cep41	Gmnn
	Lsp1	Exoc4	Wrnip1
	Cd81	Akr1b3	Pak1ip1
	Kcnq1ot1	Mtpn	Dek
	Cdkn1c	Ndufb2	Hist1h2al
	E230032D23Rik	Mrps33	Cks2
	Myct1	Ssbp1	Sema4d
	Sash1	Casp2	Thoc3
	Phactr2	Cul1	Ddx46
	Pex3	Cycs	B230219D22Rik
	Aig1	Cbx3	Pcbd2
	Cited2	Znrf2	H2afy
	Ifngr1	Gars	Zfp367
	Akap7	Aqp1	Trip13
	Ncoa7	Lancl2	Slf1
	Fam26f	Gng12	Mef2c
	Tspyl1	Serbp1	Ccnh
	Marcks	Tacstd2	Dhfr
	Sesn1	Rpia	Cenph
	Scml4	Mrpl35	Ccnb1
	Cd24a	Immt	Cenpk
	Man1a	Usp39	Ndufs4
	Serinc1	Vamp5	Adcy3
	Smpdl3a	Vamp8	Cenpo
	P4ha1	Mat2a	Smc6
	Ddit4	Tmsb10	Ddx1
	Psap	Suclg1	Odc1
	Vsir	Gcfc2	Rrm2
	Rufy2	Mrpl19	Acp1
	Jmjd1c	Pole4	G2e3
	Rhobtb1	Aup1	Mis18bp1
	Slc16a9	Mogs	Pole2
	Adora2a	Bola3	Nin
	Gstt1	Tex261	Slirp
	Prmt2	Cct7	Psmc1
	Syde1	Fam136a	Calm1
	Prtn3	Pcbp1	Cpsf2
	Arid3a	Snrnp27	Papola
	Hmha1	Gmcl1	Vrk1
	Cirbp	Anxa4	Ppp2r5c
	Rps15	Nfu1	Tnfaip2
	Adamtsl5	Gp9	Siva1
	Izumo4	Isy1	Cdca4
	Eef2	Cnbp	Brf1
	Smim24	Rpn1	Mta1
	Gm16104	Mcm2	Crip1
	S1pr4	Nup210	4930427A07Rik
	A230046K03Rik	Chchd4	Ncapg2
	Tcp11l2	Arl8b	Oxct1
	Rtcb	Arpc4	Gm10250
	Ccdc53	Sec13	Fyb
	Elk3	Zfp422	Nup155
	Socs2	Hnrnpf	Skp2
	Btg1	Ankrd26	Rad1
	Csrp2	Fbxl14	Polr2k
	Zdhhc17	Slc6a13	Rad21
	Rpl6l	Gdf3	Med30
	Atxn7l3b	Emg1	Tbc1d31
	Irak3	Phb2	Atad2
	Hmga2	Tpi1	Wdyhv1
	Ppm1h	Mlf2	Ndufb9
	Ctdsp2	Nop2	Nsmce2
	Dtx3	Ndufa9	Asap1
	R3hdm2	Fkbp4	Sla
	Nab2	Magohb	Gpaa1
	Nemp1	Ybx3	Cyc1
	Naca	Borcs5	H1f0
	Baz2a	H2afj	Cby1
	Stat2	Strap	Tomm22
	Ikzf4	Dera	L3mbtl2
	Rab5b	Golt1b	Rangap1
	Cd63	Lrmp	Phf5a
	Insr	Kras	Cenpm
	Fcor	Asun	Smdt1
	Cers4	Fgfr1op2	Creld2
	Gas6	Ergic2	Ncaph2
	Thsd1	Fam60a	Zcrb1
	Smim19	Prpf31	Slc38a2
	Plekha2	Cnot3	Senp1
	Letm2	Lair1	Prkag1
	D830025C05Rik	Ppp6r1	Tuba1b
	Ddhd2	Hspbp1	Tuba1a
	Saraf	Rpl28	Tuba1c
	Asah1	U2af2	Racgap1
	Cyp4v3	Zbtb45	Myg1
	Slc25a4	Napa	Aaas
	Irf2	Zc3h4	Pcbp2
	Galnt7	Tmem160	Atp5g2
	Clcn3	Ap2s1	Cbx5
	Palld	Slc1a5	Nmral1
	Ddx60	Ppp5c	Ubn1
	Msmo1	Sympk	Carhsp1
	Csgalnact1	Opa3	Rmi2
	Rfxank	Cd3eap	Nde1
	Rpl18a	Clptm1	Mapk1
	Use1	Tomm40	Dgcr8
	Bst2	Xrcc1	Tango2
	Slc27a1	Gm9844	Rfc4
	Fam32a	Exosc5	Ppp1r2
	Il15	B9d2	Atg3
	Adgre5	Snrpa	Cd47
	Ier2	Psmc4	Pcnp
	Nfix	Fbl	Cggbp1
	Lyl1	Med29	Atp5j
	G430095P16Rik	Gmfg	Gabpa
	Junb	Mrps12	Tiam1
	Phkb	Nfkbib	Sod1
	Lonp2	Hnrnpl	Mis18a
	Adcy7	Map4k1	Gtf2h5
	Chd9	Tbcb	Dynlt1f
	Rbl2	Sdhaf1	Mrpl18
	Adgrg1	Hcst	Tcp1
	Tk2	Cox6b1	Pkmyt1
	Cenpt	Tmem147	Tceb2
	Dus2	Uba2	Msrb1
	Gm10073	Nudt19	Ube2i
	Nfat5	Pdcd5	Fam173a
	Zfp612	Nkg7	Stub1
	Zfp1	Etfb	Mrpl28
	Gabarapl2	Emc10	Neurl1b
	Osgin1	Nup62	Fkbp5
	Cox4i1	Prmt1	Ccdc167
	Map1lc3b	Bcl2l12	1700097N02Rik
	Cbfa2t3	Aldh16a1	Ndufv3
	Rpl13	Cd37	Pknox1
	Tcf25	Ruvbl2	U2af1
	Def8	Bax	Pfdn6
	Abhd6	Nucb1	Psmb9
	Atxn7	Bcat2	Dxo
	2700060E02Rik	Grwd1	Lsm2
	Saysd1	Nomo1	H2-Q7
	Kcnk5	Saal1	Tubb5
	Nudt13	Ldha	Nrm
	Anxa7	Tsg101	Rpp21
	Kat6b	Nipa2	Cenpq
	Rps24	Mphosph10	Mrpl14
	Arhgef3	Snrpa1	Sgol1
	Fam208a	AU020206	Chaf1a
	Selenok	Mrpl46	Uhrf1
	Sh3bp5	Aen	Ptprs
	Rpl23a-ps3	Idh2	Lonp1
	Tspan14	Cib1	Rab31
	Fam213a	Rps17	Ndc80
	Atg14	Tm6sf1	Memo1
	Ktn1	Tmem126a	Atl2
	Gm26782	Alg8	Hnrnpll
	Pnp	Clns1a	Gemin6
	Ndrg2	Prkrir	Cript
	Mrpl52	Pgm2l1	Calm2
	Homez	Ucp2	Kif5b
	Irf9	Xndc1	Snrpd1
	Lats2	Timm10b	Rbbp8
	Rpl13-ps3	Rrp8	Ino80c
	Spata13	Mrpl17	Iws1
	Ebpl	Akip1	Reep5
	Ctsb	Ipo7	Brd8
	Clu	Wee1	Gm3550
	Ptk2b	Eif4g2	Matr3
	Bnip3l	Psma1	Spata24
	Lpar6	Sox6	Ube2d2a
	Itm2b	1110004F10Rik	Ndufa2
	Lcp1	Coq7	Ik
	Tpt1	Knop1	Hdac3
	Tsc22d1	Mettl9	0610009O20Rik
	Epsti1	Gga2	Tcerg1
	Spry2	Ndufab1	Lmnb1
	Mbnl2	Palb2	Cep192
	Cwf19l2	Nsmce1	Cxxc1
	Msantd4	Lat	Ier3ip1
	Birc2	Tufm	Ppp1ca
	Trpc6	Atxn2l	Rbm14
	Pgr	2510046G10Rik	Sf3b2
	Maml2	Bola2	Rnaseh2c
	Sesn3	Coro1a	Mrpl49
	4931406C07Rik	Ino80e	Cdca5
	Zfp846	Taok2	Fkbp2
	Icam1	Maz	Vegfb
	Ldlr	Spn	Stip1
	Eepd1	Tbc1d10b	Cox8a
	Jam3	Zfp771	Rtn3
	Aplp2	Dctpp1	Hnrnpul2
	Ets1	Sephs2	Ganab
	Tmem218	Fbxl19	Asrgl1
	Robo4	Pycard	Incenp
	Esam	Mcmbp	Fen1
	Arhgef12	Nsmce4a	Fam111a
	Ift46	Bccip	Psat1
	Kmt2a	9430038I01Rik	D030056L22Rik
	Pafah1b2	Glrx3	Smc5
	Rpl10-ps3	Tubgcp2	Gm6563
	1110032A03Rik	Zfp511	Fxn
	Gm16124	Deaf1	Cbwd1
	Nrg4	Taldo1	Kif20b
	Peak1	Polr2l	Rpp30
	Hmg20a	Mob2	Kif11
	Imp3	Tssc4	Actr1a
	Ubl7	Phlda2	Add3
	Stoml1	Nup43	Smc3
	Tle3	Ltv1	Pdcd4
	Rplp1	Abracl
	Calml4	Pex7
	Smad3	Bclaf1
	Map2k1	Myb
	Rab11a	Hddc2
	Dennd4a	Rwdd1
	Trip4	Hdac2
	Aph1c	Gtf3c6
	Rora	Amd1
	Tcf12	Prep
	Nedd4	Asf1a
	Ccpg1	Gja1
	Fam214a	Ppa1
	Tmod3	Hk1
	Gsta4	Srgn
	Eef1a1	Ddx21
	Myo6	Ccar1
	Ctsh	Ado
	Plscr4	Tfam
	Zbtb38	Cisd1
	Slc25a36	Zwint
	Rbp1	Snrpd3
	Rab6b	Ddt
	Nudt16	Mif
	Abhd14b	Smarcb1
	Cish	Chchd10
	Rbm5	Slc19a1
	Uba7	Cdc34
	Ip6k1	Rnf126
	Klhdc8b	Ptbp1
	Slc25a20	Wdr18
	Shisa5	Polr2e
	Klhl18	Atp5d
	Epm2aip1	Ndufs7
	Rps27rt	Dazap1
	Csrnp1	Mbd3
	Rpl14	Uqcr11
	Pomgnt2	Tcf3
	Abhd5	Rexo1
	Tmem42	Abhd17a
	Lztfl1	Ap3d1
	Pik3ip1	Plekhj1
	Selenom	Sf3a2
	Tcn2	Timm13
	Zmat5	Thop1
	Xbp1	Map2k2
	Tmed4	Mrpl54
	Upp1	Cactin
	Grb10	Hmg20b
	Cnrip1	Gna15
	Meis1	Aes
	Gm16141	1190007I07Rik
	Sertad2	Tdg
	Aftph	Pwp1
	Cct4	1810014B01Rik
	Bcl11a	Gnptab
	Rps27a	Utp20
	Lcp2	Apaf1
	Dock2	Ndufa12
	Irgm1	Cep83
	Sqstm1	Mrpl42
	Jade2	Ube2n
	Ube2b	Eea1
	Aff4	Nap1l1
	Il4	Cct2
	Irf1	Yeats4
	Gm12216	Cpsf6
	Cdc42se2	Llph
	Tnip1	Xpot
	Anxa6	Xrcc6bp1
	Igtp	Tsfm
	Irgm2	Cdk4
	Sh3bp5l	B4galnt1
	Hist3h2ba	Shmt2
	Hist3h2a	Atp5b
	Trim11	Timeless
	Obscn	Cnpy2
	Ubb	Nabp2
	Rpl26	Smarcc2
	Borcs6	Esyt1
	Vamp2	Rpl41
	Kdm6b	Pa2g4
	Tnfsf12	Rps26
	Gabarap	Pym1
	Slc25a11	Ormdl2
	Rnf167	Sarnp
	Xaf1	Cars2
	Zzef1	Ankrd10
	Scarf1	Tubgcp3
	Slc43a2	Cdc16
	Inpp5k	Upf3a
	Abr	Agpat5
	Rpl23a	Vps36
	Sdf2	Slc20a2
	Aldoc	Vdac3
	Wsb1	Gpat4
	Crlf3	Gins4
	Unc45b	Lsm1
	Slfn5	Ash2l
	Slfn8	Eif4ebp1
	Slfn2	Mak16
	Ccl4	Casp3
	Dhrs11	Trappc11
	Usp32	Rwdd4a
	Vmp1	Ing2
	Cuedc1	Spcs3
	Msi2	Tma16
	Trim25	Naf1
	Hlf	Psd3
	Stxbp4	Ints10
	Tob1	Pbx4
	Ppp1r9b	Ndufa13
	Gngt2	Gatad2a
	Hoxb5	Homer3
	Hoxb4	Upf1
	Hoxb2	Fkbp8
	Tbkbp1	Isyna1
	Rpl23	Ssbp4
	Rpl19	Lsm4
	Ormdl3	Ccdc124
	Thra	Babam1
	Eif1	Mrpl34
	Dhx58	Dda1
	Stat3	Pgls
	Ezh1	Fcho1
	Ramp2	Rab8a
	Vat1	Mcm5
	Map3k14	Rbmxl1
	Limd2	Abce1
	Cd79b	Ndufb7
	Ern1	Dnajb1
	Pecam1	Gipc1
	Ddx5	Adgrl1
	Helz	Prkaca
	Wipi1	Gadd45gip1
	2610035D17Rik	Rad23a
	Rpl38	Calr
	Cd300a	Farsa
	Hid1	Syce2
	Smim6	Rnaseh2a
	Unc13d	Vps35
	Wbp2	Orc6
	Trim47	Dnaja2
	Trim65	Heatr3
	Acox1	Mt1
	Snhg20	Cpne2
	Gaa	Fam192a
	0610009L18Rik	Ciapin1
	Sirt7	Polr2c
	Net1	Cfap20
	Klf6	Setd6
	Lgals8	Cnot1
	Arid4b	Got2
	Elmo1	E2f4
	Zscan26	Acd
	Hist1h2bc	Prmt7
	Hist1h1c	Cirh1a
	Fam65b	Cog8
	BC005537	Nip7
	Serpinb6b	Cyb5b
	Serpinb6a	Psmd7
	Gcnt2	Sf3b3
	Ninj1	Ddx19a
	Susd3	Cfdp1
	Gadd45g	Kars
	Sptlc1	Gcsh
	Arl10	Mphosph6
	Zcchc6	Hsdl1
	Ctsl	Cotl1
	Med10	Gse1
	Gm10263	Gins2
	Ell2	Emc8
	Glrx	Slc7a5
	Rfesd	Zc3h18
	Mctp1	Cdt1
	Arrdc3	Aprt
	Gm17259	Ttc13
	Xrcc4	2810004N23Rik
	Rps23	Gnpat
	Ssbp2	Coa6
	Scamp1	Tomm20
	Nsa2	Itgb1
	Btf3	Rpp14
	Fcho2	Psmd6
	Ccdc125	Top2b
	Pik3r1	Ecd
	Ipo11	Chchd1
	Plk2	Vcl
	Map3k1	Adk
	Il6st	Comtd1
	Emb	Ppif
	1110002L01Rik	Pde12
	Rhob	Tkt
	Laptm4a	Sfmbt1
	Mycn	Spcs1
	Lpin1	Gnl3
	Rock2	Smim4
	Pqlc3	Dph3
	Hpcal1	Oxnad1
	Mboat2	Mapk8
	Id2	Glud1
	Rsad2	Ghitm
	Cmpk2	Gnpnat1
	Rps7	Wdhd1
	Fam110c	Socs4
	Hbp1	Tmem260
	Tspan13	Exoc5
	Ifrd1	Osgep
	Dnajb9	Apex1
	Cfl2	Rnase6
	Nfkbia	Hnrnpc
	Rps29	Dad1
	Klhdc1	Psmb5
	Dhrs7	Psme2
	Rhoj	Mdp1
	Atp6v1d	Nedd8
	Srsf5	Nop9
	Acot2	Mphosph8
	Acot1	Pspc1
	Npc2	Cryl1
	Fos	Cab39l
	Otub2	Sacs
	Serpina3g	Kpna3
	Meg3	Pinx1
	Ppp1r13b	Msra
	Gpr132	Dok2
	Sp4	Sucla2
	Selenop	Gtf2f2
	Rpl37	Dnajc15
	Ttc33	Wbp4
	Ptger4	Mzt1
	Nadk2	Uchl3
	4930556M19Rik.1	Rnf219
	Pdzd2	Gm10076
	Fam134b	Dnajc3
	Sdc2	Ipo5
	Cpq	Dcun1d5
	Laptm4b	Tmem123
	Rpl30	Mtmr2
	Pabpc1	Cwc15
	Rrm2b	Ankrd49
	Klf10	Mre11a
	Fzd6	Taf1d
	Oxr1	Smco4
	Angpt1	Pin1
	Eif3e	Eif3g
	Eif3h	Icam4
	Samd12	Cdc37
	Deptor	Tmed1
	Fbxo32	Smarca4
	Fam84b	Epor
	Tmem71	Prkcsh
	St3gal1	Rp9
	Ly6e	Thyn1
	Ly6a	St14
	Eef1d	Foxred1
	Grina	Chek1
	Rpl8	Hyou1
	Rbfox2	Atp5l
	Foxred2	Rexo2
	Rac2	Sdhd
	Cyth4	Timm8b
	Mfng	Dlat
	Gga1	Ppp2r1b
	Triobp	Fdx1
	Pick1	Ddx10
	Cbx6	Atm
	Apobec3	Npat
	Cbx7	Idh3a
	Rpl3	Wdr61
	Tnrc6b	Psma4
	Ndufa6	Sin3a
	Ttc38	Cox5a
	Arsa	Csk
	Cpne8	Ppib
	Vdr	Fam96a
	Tmbim6	Rps27l
	Bcdin3d	Lactb
	Cers5	Tpm1
	Mettl7a1	Anxa2
	Smagp	Bnip2
	Krt18	Polr2m
	Eif4b	Elovl5
	Tns2	Mb21d1
	Csad	Snx14
	Rarg	Syncrip
	Pfdn5	1190002N15Rik
	Prr13	Atr
	Atf7	Atp1b3
	Calcoco1	Mrps22
	Crebbp	Dbr1
	Cdip1	Srprb
	Socs1	Trf
	Snn	Topbp1
	Mkl2	Cdv3
	Ifitm7	Mrpl3
	Dgcr14	Rpl29
	Klhl24	Rrp9
	Igf2bp2	Manf
	Eif4a2	Ifrd2
	Rtp4	Gnai2
	Lpp	Gmppb
	Fam43a	Gpx1
	Rpl35a	Prkar2a
	Mylk	Uqcrc1
	Sec22a	Tma7
	Parp14	Nme6
	Slc15a2	Cdc25a
	Golgb1	Smarcc1
	Hcls1	Cmtm7
	Fstl1	Stt3b
	Arhgap31	Rpsa
	B4galt4	Deb1
	Zbtb20	Higd1a
	Atp6v1a	Exosc7
	Cd200r1	Drg1
	Cd200	Eif4enif1
	Alcam	Pes1
	Nfkbiz	Mtfp1
	Rpl24	Sf3a1
	St3gal6	Nf2
	Cldnd1	Nefh
	Gbe1	Ewsr1
	Samsn1	Emid1
	Gm9843	Pold2
	Jam2	Ddx56
	Il10rb	Ogdh
	Ifnar1	Tbrg4
	Ifngr2	Sec61g
	Itsn1	Pno1
	Cbr1	Etaa1
	Pigp	Actr2
	Ttc3	Mdh1
	Dynlt1c	0610010F05Rik
	Agpat4	Pus10
	Spaca6	Fancl
	Zfp945	Vrk2
	Hcfc1r1	Ccdc88a
	9530082P21Rik	Rars
	Abca3	Nudcd2
	Pkd1	Lsm11
	Dusp1	Med7
	Crebrf	Psme2b
	Phf1	Canx
	Gm26724	Hnrnpab
	Rps10	Nhp2
	Rpl10a	Ppp2ca
	E230001N04Rik	Skp1a
	Pim1	Vdac1
	Akap8l	Hspa4
	Cyp4f16	Uqcrq
	Cyp4f13	G3bp1
	Rps28	Larp1
	B3galt4	Mrpl55
	Rps18	Cops3
	H2-K1	Nt5m
	Ring1	Med9
	H2-Aa	Rai1
	H2-Eb1	Gid4
	Stk19	Drg2
	Neu1	Shmt1
	Lst1	Map2k3
	Ltb	Pfas
	Atp6v1g2	Naa38
	H2-D1	Trp53
	H2-Q6	Eif4a1
	Ier3	Tnfsf13os
	Flot1	Tmem256
	Atat1	Acap1
	Ppp1r10	Eif5a
	H2-T23	Phf23
	H2-T22	Arrb2
	Trim26	Pfn1
	Ppp1r11	Nup88
	Znrd1as	C1qbp
	Gabbr1	Mybbp1a
	H2-M3	Emc6
	9130008F23Rik	Mettl16
	Enpp5	Tsr1
	Gtpbp2	Prpf8
	Klc4	Pitpna
	Gltscr1l	Ywhae
	Ebi3	Rnmtl1
	Ubxn6	Blmh
	Plin3	Dhrs13
	Rpl36	2610507B11Rik
	Vmac	Unc119
	Dennd1c	Poldip2
	Ankrd12	Tmem97
	A930029G22Rik	Fam58b
	Tgif1	Ptrh2
	Ypel5	Trim37
	Ehd3	Dynll2
	Crim1	Mrps23
	Fez2	Utp18
	Cox7a2l	Nme1
	Zfp36l2	Luc7l3
	Dync2li1	Lrrc59
	4833418N02Rik	Slc35b1
	Lhcgr	Phb
	Map3k8	Snf8
	Rab18	Atp5g1
	Impact	Cbx1
	Gm10036	Kpnb1
	B4galt6	Psmb3
	Rnf125	Psmd3
	Map3k2	Cdc6
	Epb41l4aos	Igfbp4
	Egr1	Smarce1
	Ecscr	Nt5c3b
	Cxxc5	Acly
	Taf7	Kat2a
	Ccdc112	Rab5c
	Tnfaip8	Coa3
	Zfp608	Psme3
	Gm4951	Lsm12
	Iigp1	G6pc3
	Rps14	Atxn7l3
	Cd74	Ubtf
	Afap1l1	Slc25a39
	Adrb2	Itga2b
	Tcf4	Eftud2
	Elac1	Dcakd
	Rpl17	Nmt1
	Smad7	Arf2
	Pqlc1	Ftsj3
	Kmt5b	Psmc5
	Ptprcap	Smarcd2
	Tbc1d10c	Icam2
	Pold4	Pitpnc1
	Kdm2a	Gm11713
	Ctsf	Psmd12
	4930481A15Rik	Slc16a6
	Ltbp3	Slc9a3r1
	Malat1	Nt5c
	Neat1	Sumo2
	Slc25a45	Nup85
	Batf2	Mrps7
	Map4k2	Grb2
	Pygm	Tsen54
	Prdx5	Smim5
	Dnajc4	Galk1
	Pla2g16	Mrpl38
	Stx5a	Ten1
	Fth1	Srsf2
	AW112010	Syngr2
	Ms4a6b	Eif4a3
	Gda	Chmp6
	Mamdc2	Ndufaf8
	Smarca2	Actg1
	Plgrkt	Nploc4
	Sgms1	Mrpl12
	Rpl9-ps6	P4hb
	Ifit1	Alyref
	Hhex	Aspscr1
	Myof	Gps1
	Avpi1	Dus1l
	Marveld1	Fasn
	Gm20467	Ogfod3
	Nkx2-3	Foxk2
	Kazald1	Tbcd
	Trim8	Idi1
	Wbp1l	Gtpbp4
	Tcf7l2	Heatr1
	Ablim1	Psma2
	Slc18a2	Mplkip
	Zfp950	Trim27
	mt-Co1	Tdp2
	mt-Co2	E2f3
	mt-Atp6	Uqcrfs1
	mt-Co3	Gmds
	mt-Nd4	Serpinb1a
	mt-Nd5	Prpf4b
	mt-Cytb	Rreb1
		Ssr1
		Eef1e1
		Tmem14c
		Tmem170b
		Dtnbp1
		Nup153
		Fam120a
		Nol8
		Iars
		Secisbp2
		Syk
		Sfxn1
		4833439L19Rik
		Nop16
		Cltb
		Uimc1
		Prelid1
		Lman2
		Grk6
		Ddx41
		Hnrnpa0
		Ubqln1
		Hnrnpk
		Ctla2a
		Uqcrb
		Nsun2
		Ice1
		Ndufs6
		Mrpl36
		Brd9
		Polr3g
		Cox7c
		Tmem167
		Msh3
		F2r
		Iqgap2
		Gm10320
		Ptcd2
		Serf1
		Smn1
		Ak6
		Mrps36
		Srek1
		Trappc13
		Ppwd1
		Ndufaf2
		Ercc8
		Dhx29
		Paip1
		Zfp131
		Sf3b6
		Ubxn2a
		Ttc32
		E2f6
		Pdia6
		Itgb1bp1
		Ywhaq
		Cbll1
		Sypl
		Twistnb
		Bzw2
		Baz1a
		Psma6
		Brms1l
		Gemin2
		Pnn
		Fkbp3
		Fancm
		Rpl36al
		Mgat2
		Dnaaf2
		Arf6
		Vcpkmt
		Atp5s
		Psma3
		Timm9
		Mthfd1
		Fntb
		Eif2s1
		Actn1
		Erh
		Rbm25
		Coq6
		Fcf1
		Dlst
		0610007P14Rik
		Ahsa1
		Alkbh1
		Tdp1
		Smek1
		Gm20604
		Ubr7
		Glrx5
		Ccnk
		Yy1
		Hsp90aa1
		Cinp
		Rcor1
		Trmt61a
		Bag5
		Apopt1
		Klc1
		2010107E04Rik
		Inf2
		Akt1
		Nudt14
		Cdca7l
		Wdr70
		Dnajc21
		Brix1
		Tars
		Cox6c
		Ywhaz
		Zfp706
		Azin1
		Dcaf13
		Eny2
		Mrpl13
		9130401M01Rik
		Myc
		Fam49b
		Phf20l1
		Ndrg1
		Ago2
		Ptp4a3
		Pycrl
		Tsta3
		Ccdc166
		Scrib
		Puf60
		Bop1
		Slc52a2
		Cpsf1
		Myh9
		Eif3d
		Ift27
		Tst
		C1qtnf6
		Eif3l
		Polr2f
		Rps19bp1
		Adsl
		St13
		Rbx1
		Aco2
		Polr3h
		Pmm1
		Xrcc6
		Desi1
		Nhp2l1
		Cyb5r3
		Samm50
		Parvg
		Prr5
		Nup50
		Zbed4
		Sco2
		Pphln1
		Scaf11
		Slc38a1
		Rpap3
		Kansl2
		Fkbp11
		Rhebl1
		Mcrs1
		Atf1
		Bin2
		Cela1
		Galnt6
		Atg101
		Hnrnpa1
		Zfp385a
		Trap1
		Nubp1
		Litaf
		Rsl1d1
		Gspt1
		Ube2v2
		Mcm4
		Mzt2
		Dnm1l
		Sdf2l1
		Ydjc
		Ube2l3
		Smpd4
		Klhl22
		Dgcr6
		Prodh
		Ranbp1
		Mrpl40
		Parl
		Eif2b5
		Alg3
		Psmd2
		Eif4g1
		Polr2h
		Tmem41a
		Tra2b
		Dnajb11
		Lsg1
		0610012G03Rik
		Ncbp2
		Pak2
		Rnf168
		Gm15658
		Muc13
		Umps
		Kpna1
		Fam162a
		Ccdc58
		Ndufb4
		Lrrc58
		Cox17
		Naa50
		Zbtb11
		Tfg
		Tomm70a
		Cmss1
		Usp16
		Cct8
		1110004E09Rik
		Gart
		Atp5o
		Mrps6
		Smim11
		Chaf1b
		Dyrk1a
		Psmg1
		Hmgn1
		Arid1b
		Ezr
		Fgfr1op
		Mpc1
		Qk
		Slc22a3
		Wtap
		Phf10
		Thoc6
		Rnps1
		Pgp
		Traf7
		Rab26os
		Zfp598
		Gfer
		Rps2
		Snhg9
		Ndufb10
		Nubp2
		Mrps34
		Hn1l
		Telo2
		BC003965
		Metrn
		Rhot2
		Fam195a
		Pigq
		Nme4
		Gm8186
		Luc7l
		Ergic1
		Bnip1
		Cuta
		Bak1
		Uqcc2
		Nudt3
		Snrpc
		Srpk1
		Srsf3
		Ppil1
		BC004004
		Mdga1
		Wdr4
		Rrp1b
		Brd4
		Akap8
		Rasal3
		Hnrnpm
		Angptl4
		Wdr46
		Tap1
		Psmb8
		Tap2
		Nelfe
		Ddx39b
		Mdc1
		2310061I04Rik
		Mrps18b
		Abcf1
		Gm26917
		Tnfrsf21
		Cdc5l
		Slc35b2
		Hsp90ab1
		Slc29a1
		Mrps18a
		Dnph1
		Mrpl2
		Cnpy3
		2310039H08Rik
		Mrps10
		Bysl
		Nfya
		Rab5a
		Hdgfrp2
		Mydgf
		2410015M20Rik
		Ndufa11
		Gtf2f1
		Ndufv2
		Ddx11
		Myl12a
		Smchd1
		Wdr43
		Dpy30
		Birc6
		Srsf7
		Eml4
		Lrpprc
		Ttc7
		Msh6
		Foxn2
		Erdr1
		Usp14
		Zfp24
		Galnt1
		Polr2d
		Bin1
		Stard4
		Srp19
		Etf1
		Hspa9
		Pfdn1
		Slc35a4
		Wdr55
		Hars
		Lars
		Dcp2
		Ppic
		Isoc1
		Tcof1
		Ppargc1b
		Pcyox1l
		Txnl1
		Sec11c
		Lman1
		Impa2
		Psmg2
		Seh1l
		Rab27b
		Me2
		Haus1
		Atp5a1
		Rbfa
		Gm16286
		Txnl4a
		Cndp2
		Mrpl21
		Ndufs8
		Ndufv1
		Gstp1
		Rad9a
		Mrpl11
		Banf1
		Eif1ad
		Cfl1
		Sssca1
		Scyl1
		Pola2
		Sac3d1
		Ehd1
		Sf1
		Rasgrp2
		Ppp1r14b
		Fermt3
		Naa40
		Ttc9c
		Ubxn1
		Mta2
		Eef1g
		Ddb1
		Prpf19
		Ccdc86
		Mrpl16
		Zfp91
		Cep78
		Ostf1
		Carnmt1
		Dock8
		Pum3
		Rcl1
		Pten
		Pcgf5
		Ide
		Hells
		Pdlim1
		Aldh18a1
		Pgam1
		Exosc1
		Zdhhc16
		Hps1
		Got1
		Erlin1
		Ndufb8
		Fam178a
		Mrpl43
		Npm3
		Pprc1
		Nolc1
		Cuedc2
		Pcgf6
		Usmg5
		Pdcd11
		Slk
		Xpnpep1
		Acsl5
		Zdhhc6
		Casp7
		Fam204a
		Eif3a
		Prdx3
		mt-Nd1
		mt-Nd2
		mt-Nd3
