# Supplementary material for: CD38 promotes hematopoietic stem cell dormancy
Source: PLoS Biol. 2024 Feb 29;22(2):e3002517. doi: 10.1371/journal.pbio.3002517 (PMC10931502; doi:10.1371/journal.pbio.3002517)
Supplement: S5 Table — (XLSX) [file pbio.3002517.s013.xlsx]

## Sheet: Sheet1
S5 Table. c-Fos binding motifs in up-regulated stem cell-related genes in CD38+ LT-HSCs.
Name	Start	End	P-value	Matched sequence
H19	534	541	6.1e-05	ATGAGTCA
Clu	142	149	3.05e-05	GTGACTCA
Cd38	7	14	1.53e-05	GTGAGTCA
Cd38	1086	1093	6.1e-05	ATGAGTCA
Gprc5c	2338	2345	7.63e-05	GTGATTCA
Cdkn1c	522	529	3.05e-05	GTGACTCA
Cdkn1c	1999	2006	3.05e-05	GTGACTCA
Sele	2928	2935	1.53e-05	GTGAGTCA
Neo1	598	605	4.58e-05	GTGAGTAA
Neo1	2230	2237	3.05e-05	GTGACTCA
