# Supplementary material for: CD38 promotes hematopoietic stem cell dormancy
Source: PLoS Biol. 2024 Feb 29;22(2):e3002517. doi: 10.1371/journal.pbio.3002517 (PMC10931502; doi:10.1371/journal.pbio.3002517)
Supplement: S6 Table — (XLSX) [file pbio.3002517.s014.xlsx]

## Sheet: Sheet1
S6 Table. Reagents and resources
Antibodies for flow cytometry and immunofluorescent staining
Antibody	Host		Supplier		Clone		Cat. number
CD45R (B220) PE-Cyanine7	rat		Thermo Fisher Scientific		RA3-6B2		25-0452-82
CD45R (B220) biotin	rat		Thermo Fisher Scientific		RA3-6B2		13-0452-82
CD3e APC	rat		Thermo Fisher Scientific		145-2C11		17-0031-82
CD3e biotin	rat		Thermo Fisher Scientific		145-2C11		13-0031-82
CD11b PE	rat		Thermo Fisher Scientific		M1/70		12-0112-82
CD11b biotin	rat		Thermo Fisher Scientific		M1/70		13-0118-82
CD16/32 A700	rat		Thermo Fisher Scientific		93		56-0161-82
CD19 biotin	rat		Thermo Fisher Scientific		1D3		13-0193-82
CD34 FITC	rat		Thermo Fisher Scientific		RAM34		11-0341-85
CD38 FITC	rat		Thermo Fisher Scientific		90		11-0381-82
CD38 PE	rat		Biolegend		90		102708
CD38 PerCP-eFluor 710	rat		Thermo Fisher Scientific		90		46-0381-82
CD41 PerCP eFluor 710	rat		Thermo Fisher Scientific		MWReg30		46-0411-82
CD45 PE	rat		Thermo Fisher Scientific		3D-F11		12-0451-82
CD45.1 PE-Cyanine5	rat		Thermo Fisher Scientific		A20		15-0453-82
CD45.2 APC-eFluor 780	rat		Thermo Fisher Scientific		104		47-0454-82
CD48 AlexaFluor 700	rat		Biolegend		HM48-1		103426
CD48 APC	rat		BioLegend		HM48-1		103412
CD105 APC	rat		BioLegend		120414		MJ7/18
CD150 PE-Cyanine7	rat		BioLegend		TC15-12F12.2		115914
CD117 (c-Kit) APC-eFluor 780	rat		Thermo Fisher Scientific		2B8		47-1171-82
CD117 (c-Kit) biotin	rat		Thermo Fisher Scientific		2B8		13-1171-85
CD229 PE	rat		Biolegend		lyab3		122905
Ly-6G/Ly-6C biotin	rat		Thermo Fisher Scientific		RB6-8C5		13-5931-82
Ly-6G/Ly-6C eFluor 450	rat		Thermo Fisher Scientific		RB6-8C5		48-5931-82
Ki67 FITC	rat		Thermo Fisher Scientific		SolA15		11-5698-82
NK1.1 biotin	rat		Thermo Fisher Scientific		PK136		13-5941-82
Streptavidin eFluor 450	rat		Thermo Fisher Scientific		n/a		48-4317-82
Streptavidin APC-eFluor 780	rat		Thermo Fisher Scientific		n/a		47-4317-82
Ly-6A/E (Sca-1) PE-Cyanine5	rat		Thermo Fisher Scientific		D7		15-5981-82
Ter-119 biotin	rat		Thermo Fisher Scientific		TER119		MA5-17819
phospho-c-Fos (Thr232)	rabbit		Bioss antibodies		polyclonal		bs-3153R
p57 Kip2	rabbit		Abcam		EP2515Y		ab75974
Anti-rabbit IgG Brilliant Violet 421	donkey		Biolegend		polyclonal		406410
Anti-rabbit IgG (H+L), F(ab’)2 Alexa Fluor 488	goat		Cell signaling		polyclonal		4412
Human lineage cocktail (CD3, CD14, CD16, CD19, CD20, CD56) FITC	human		BioLegend		348801		n/a
CD38 Alexa Fluor 700	human		Biolegend		HB-7		356624
CD38 APC	human		Biolegend		HIT2		303510
CD34 PE-Cyanine7	human		Biolegend		561		343616
Reagents
Reagent		Supplier				Cat. number
5-fluorouracil (5-FU)		Sigma				F6627
78c		Calbiochem				538763
8-Bromo-ADP-Ribose		BioLog				B 051
8-Bromo-cADP-Ribose		SCBT				sc-201514
ACK lysing buffer		Thermo Fisher Scientific				A1049201
Anti-Biotin MicroBeads		Miltenyi Biotec				130-090-485
BD Cytofix/Cytoperm Fixation/Permeabilization kit		BD Biosciences				554714
BrdU		Thermo Fisher Scientific				B23151
DAPI		Molecular Probes				D1306
Doxycycline hyclate		Applichem				APP A2951,0025
DPBS 1x		Thermo Fisher Scientific				14190-094
Fluo-8 AM		Abcam				ab142773
HBSS buffer, Ca2++, Mg2++		Thermo Fisher Scientific				10000000
Horse serum		VWR				S0910-500
Indo-1 AM		Thermo Fisher Scientific				I1223
LS-columns		Miltenyi Biotec				130-042-401
MitoTracker Green FM		M7514				Thermo Fisher Scientific
Normal rabbit serum		Abcam				ab7487
PBS tablets		Sigma				P4417-100TAB
Permeabilization Buffer (10X)		eBioscience				00-8333-56
Pluronic F-127		Thermo Fisher Scientific				P6866
polyinosic:polycytidilic acid (pIC)		Tocris				4287
recombinant human FGF1		Peprotech				100-17A
recombinant murine IGF2		R&D Systems				792-MG-050
recombinant murine SCF		PeproTech				250-03
recombinant murine thrombopoietin (THPO)		Thermo Fisher Scientiﬁc				34-8686-63
StemSpan SFEM		STEMCELL Technologies				9650
CellGenix GMP SCGM		CellGenix				20802-0500
Ficoll-Paque PLUS		GE Healthcare				17-1440-03
CliniMACS CD34 MicroBeads		Miltenyi Biotec				200-070-100
recombinant human FGF1		Peprotech				Cat. # 100-17A
Recombinant human FLT3 ligand		Miltenyi				Cat. #130-096-474
Recombinant human SCF		Miltenyi				Cat. 130-096-692
Recombinant human IL-3		Miltenyi				Cat. #130-093-909
T-5224		AmBeed				A132992
PEG300		MedChemExpress				HY-Y0873
Tween80		Sigma				P1754-500ML
Tetramethylrhodamine ethyl ester (TMRE)		BioVision				K238
Thapsigargin		Sigma				T9033
Verapamil hydrochloride		Sigma				V4629
nicotinamide guanine dinucleotide sodium salt (NGD)		Sigma				N5131-5MG
