# Supplementary material for: CD38 promotes hematopoietic stem cell dormancy
Source: PLoS Biol. 2024 Feb 29;22(2):e3002517. doi: 10.1371/journal.pbio.3002517 (PMC10931502; doi:10.1371/journal.pbio.3002517)
Supplement: S1 Data — (XLSX) [file pbio.3002517.s015.xlsx]

## Sheet: Fig. 2
Figure 2B.
	CD38-							CD38+
MPP3/4	96.8	95.5	95.95	94.38	94.81	97.5	97.26	3.18	4.55	4.05	5.62	5.19	2.5	2.74
MPP2	87.1	89.3	80.7	80.4	78.5	88.6	88.6	12.9	10.7	19.3	19.6	21.5	11.4	11.4
ST-HSC	91.9	88.9	96.51	97.18	96.68	97.16	98.2	8.1	11.1	3.49	2.82	3.32	2.84	1.8
HSC	88.7	86.5	86.1	85.6	85.8	89.8	90.76	11.3	13.5	13.9	14.4	14.2	10.2	9.24
LT-HSC	67.1	59.8	51.1	63	64.6	71.8	66.3	32.9	40.2	48.9	37	35.4	28.2	33.7
Figure 2C.
	CD34- CD201+							CD34+ CD201+							CD34+ CD201-							CD34- CD201-
CD38-	21.1	21.6	15.3	19.7	17.9	19.3	17.8	2.6	11.6	3.25	10.2	3.01	4.72	4.94	21	31	35.2	41.6	35.4	42.6	40.8	55.3	35.8	46.3	28.5	43.6	33.3	36.5
CD38+	53.9	40.1	37	40	38.7	37.8	48.8	12.3	11.8	3.31	10.4	3.99	7.88	5.21	10	20.7	21.8	24.7	17.6	24.4	21	23.9	27.5	37.9	24.9	39.7	29.9	25
Figure 2E.
time [w]	CD38-								CD38+
1Tx
0	0	0	0	0	0	0	0	0	0	0	0	0	0	0	0	0
4	13	15.4	29.6	32.4	14	67.5	7.56	15.6	40.9	8.74	12.8	8.88	45.2	3.44	10	9.07
10	23.8	7.29	37.1	29.3	11.7	64.9	21.2	3.22	21.9	10	24.4	34.4	28.3	10.7	53.5	24.7
12	22.3	4.5	42.2	30.6	43	70.2	19.5	4.3	25.5	7.95	22.3	45.4	36.6	14.8	62.7	31.5
16	20.5	3.89	47.6	28.4	51				32.6	5.81	16	50.1	32.5
20	21.1	2.72	48.2	23.3	59.2	72.1	23.7	4.38	39.5	7.09	14.9	65	43.3	33.7	75.5	47.1
2Tx
25	38.9	35.3	41.9	32.6	31.2	44.5			51.6	65.9	67.1	62.5	61.8	81.7	64.7
30	33.2	38	47.4	38.8	35.2	34.8			55.5	66.5	67.7	74	72.7	73.5	65.5
34	46.8	28.8	47.4	33.7	41.7	32.1			65.8	61	66.6	86.1	75.3	78.8	61.2
38	45.8	26	42	31.6	57.4	27.2			68	58.1	62.9	91.5	83.1	81	62.3
Figure 2F.
time [w]	CD38-								CD38+
1Tx
0	0	0	0	0	0	0	0	0	0	0	0	0	0	0	0	0
4	34.4	54.6	64.9	57.2	42.2	69.8	27.6	23.7	44.3	26.2	24.5	24.4	71.7	13.7	12.8	27.6
10	23.9	8.9	37.6	71.5	48.2	78.7	37.7	10.7	70.9	17.7	53.1	78.3	72.4	45.3	69	84.3
12	24.2	3.6	46.3	13	74.4	88.8	45.7	13.7	80.8	11.6	37.2	83.5	75.7	58	74.1	95.2
16	27.7	2.9	53.8	8.1	79				73.8	10.2	21.8	84.6	79.3
20	29.2	1.1	48.9	9.4	76.8	76.7	40.7	0	73.2	10.3	16.1	88	80.5	83.8	85.2	96.2
2Tx
25	43.3	29.6	40.7	28	29.5	44.3			65.5	71.4	76.8	71.6	67.8	85.3	68.9
30	41.7	44.2	60.6	28.7	45	44			59.6	63.7	74.6	74	77.8	72.3	65.3
34	59.1	55.6	56.3	33.5	51.2	40.8			69.5	68.2	73.1	81.4	70.7	75.9	65.7
38	49.4	66.3	46.9	31.1	62.4	44.5			73.1	64.4	69.7	88.9	80	78.2	75.1
Figure 2G.
1Tx		2Tx
CD38-	CD38+	CD38-	CD38+
13.9	44.4	10.6	89.5
5.82	50.4	9	84
33.2	18.2	15.5	91.9
5.49	54.1	11.8	87.5
43.8	48.6	8.13	93
48.7	95.3	6.78	96.2
23.3	99.5		79.1
5.21	96.2
Figure 2H.
	T cells								B cells								Myel. cells
1Tx
CD38-	20.9	19.5	17.9	25.7	15.8	24.4	90.1	10.1	34.8	62.5	60.3	59	38	39.8	1.7	51.7	44.1	17.6	21.7	15	46.2	35.7	8.3	38.1
CD38+	11.2	2.36	14.7	4.88	15.2	1.22	17.8	16.6	38.2	42.8	47.3	34.5	27.4	13	64.3	36	50.5	54.7	37.9	60.5	57.3	85.8	17.8	47.4
2Tx
CD38-	18.1	13.9	17.5	17.8	18.5	15.2			32.8	49.9	64.7	35.3	62.8	45			49.1	36	17.7	46.8	18.5	39.7
CD38+	34.9	16.3	28.1	25.5	29.5	34.3	29		40.1	52.1	44.4	53.6	50.2	38.6	49.6		24.8	31.5	27.2	20.6	20.2	26.8	21.3

## Sheet: Fig. 3
Figure 3A.
	CD38-									CD38+
G0	75.8	81.4	73.7	64	68.4	82.4	85.5	66.3	79.3	89.5	92.3	86	74.5	60.6	91.1	94.3	85.8	80.9
G1	20.6	15	20.3	19.2	19	12.3	8.83	28.4	14.5	6.7	5.65	7.32	16.5	27.6	5.32	3.04	8.94	14.3
SG2M	3.28	3.12	5.47	16.6	12.2	5.02	5.56	4.78	5.69	3.35	2.02	6.1	8.86	11	3.4	2.64	5.28	3.19
Figure 3B.
CD38-	CD38+
55.8	39.6
52.8	42.3
49.7	37
52.3	44
51.9	46.8
Figure 3E.
CD38-	CD38+
33.2	60.5
38.1	77.6
44.8	87.7
44.6	65.8
Figure 3F.
	CD38-									CD38+
Ctrl	71.8	75.1	73.6	74.8	78.7	89	76.4	79.2		87.7	90.1	89.5	91.9	93.4	87	77.9	85.1
pIC 18h	44.3	46.4	43.3	33.5	52.8	33.4				81.9	95.2	94.1	90.5	75.9	67.2
pIC 48h	67.3	54.8	52.4	61.7	60.8	56.1	68.9	44	75	82.4	82	72.8	71.3	72.8	79.8	80.6	56.4	84.2
Figure 3G.
	CD38-									CD38+
Ctrl	83.4	86.8	88.1	84.9	80.4	84	88.1	87.2	88.6	91.9	92.1	90.7	93.6	90.8	89.8	90.1	94.1	81.7
5-FU 4d	64.6	55.8	72.6	35.7	53.7	33.3				56.4	72.6	75.8	63.9	74.9	69.2
5-FU 8d	29.7	51.5	73.9	73	76.6	85.6				86.2	88.9	90	88.3	78.8	81.3

## Sheet: Fig. 4
Figure 4B
WBC 1Tx
time [w]	wt						KO
0	0	0	0	0	0	0	0	0	0	0	0
4	9.36	25.1	36	16.2	7.18	11.9	3.1	5.06	0.44	7.7	4.95
10	51.7	59.2	35.7	56.5	37.2	13	21.3	51.2	7.81	19.5	0.93
16	53.4	65.8	42.5	67.4	38.8	16.9	17.5	61.4	4.47	22.6	0.55
PMN 1Tx
time [w]	wt						KO
0	0	0	0	0	0	0	0	0	0	0	0
4	25.1	45.4	55.9	50	19.1	10.5	0.88	26.4	0	13.2	19.2
10	52.2	63.7	50.5	89.8	63.9	49.4	38.8	82.2	26.8	27.6	1.34
16	42.6	64.5	59.8	84.2	62	60.3	63.5	87.7	60.1	18.6	1.11
Figure 4C
WBC 2Tx
Time [weeks]	wt								KO
0
4	40.5	3.84	15	2.52	2.13	6.16	9.51	5.95	18.7	16.3	33.8	2.23	7.32	10.8	10.3	8.74
8	7.9	2.7	5.35	9.52	1.98	0.53	8.41	4.22	6.33	1.78	11.1	0.82	3.71	1.27	6.58	0.62
12	4.11	4.57	4.01	13.7	2.16	0.28	5.68	5.13	2.37	4.63	0.82	1.3	1.71	0.44	4.48	0.95
16	3.09	3.79	2.03	18.6	1.62	0.21	3.2	2.27	0.68	1.69	2.72	0.86	0.8	0.28	2.29	1.2
PMN 2Tx
Time [weeks]	wt								KO
0
4	46.4	33.5	35.5	11.1	6.31	13.7	25.4	16.5	24.8	34.8	43.6	8.83	22	26.6	27.5	45.8
8	39.4	12.9	15.3	33.9	10.2	2.95	37.2	28.6	16.2	6.16	31.4	2.61	15.6	4.75	25.5	1.99
12	22.5	30.6	11.3	47.4	12.1	0.45	29.3	34.8	2.99	14.5	2.37	8.1	5.92	1.68	17.5	4.59
16	14.5	39.8	7.1	42.8	19.2	0	23.4	26.3	1.36	0.8	11.3	12.2	6.68	2.02	9.59	5.6
Figure 4D
1Tx		2Tx
wt	KO	wt	KO
69.5	89.7	40.8	3.02
90.6	69.7	92.9	5.66
61	95.8	46.6	8.45
85.1	14.5	68.8	49.9
70.6	6.74	20.7	28.5
87		17.6	4.06
		27.1	18.4
		35.4	3.75
Figure 4E
	T cells								B cells								Myel. cells
1Tx
wt	13.8	23.3	14.4	13.6	21.7	5.14			74.3	59.2	61.4	67.7	53.7	41.9			11.8	17.4	24.2	18.6	24.5	52.9
KO	1.74	10.1	1.18	21.2	9.43				6.11	63.4	3.85	59.8	54.1				92.2	26.4	95	19	36.5
2Tx
wt	1.57	6.8	22.3	26.2	24.4	60.7	18.2	4.35	7.87	9.97	67	52.5	13.1	26.2	39.9	17.1	90.6	83.2	10.6	21.3	61.2	13.1	42	78.5
KO	31.6	18.8	0.56	9.2	10.6	27	8.36	14.8	37.7	74.2	47.2	17.8	25.5	27	45.4	45.8	30.7	7	52.3	73	64	46	46.1	39.4
Figure 4G
Time [weeks]	wt							KO
1Tx
0	0	0	0	0	0	0	0	0	0	0	0	0	0	0
4	55.7	51.3	53.5	58.5	57.7	51.9	57.2	53.1	46.2	52.1	55.3	45.7	49.7	47.4
9	69.6	68.9	63.9	61.5	64.8	66.1	67.8	65.8	58.4	67.6	63.5	62.1	60.1	65.6
13	74.7	72.9	67.5	63.5	64.7	68.8	72.6	65.4	63.3	72.4	70.8	66.1	66.2	70.5
17	76.2	73.8	68.4	63.6	64.7	68.5	73.6	65.7	65.6	75.1	73.4	70	70.7	72.7
21	76.3	73.2	67.3	63	64.1	67.6	76.4	62.7	67.6	79.2	76.5	71	73.7	73.2
2Tx
25	73.8	85.4	84	76.4	89.1	81.9		74.8	71.8	68.7	54.1	73.5	59.5
30	73.1	79.5	82.3	76.2	86.1	78.6		79.1	64.3	68	65.4	78.4	66.9
34	73.8	85.4	84	76.4	89.1	81.9		74.8	71.8	68.7	54.1	73.5	59.5
38	72.4	73.8	87.7	80.1	85.8	84		65.7	72.2	61.3	47.7	69	57.5
43	69.9	87.1	81.8	77.1	81.6	85.9		65.4	72.4	57.7	44.7	65.2	57.7
Figure 4H
Time [weeks]	wt							KO
1Tx
0	0							0
4	79.8	77.6	74	76.2	74.8	78.7	75.9	81.2	67.4	69.9	76.3	65.8	64.6	63.1
9	78	87.9	65.8	62	74.4	79	71.3	81.6	61.6	84	75.4	75.2	64	66.9
13	73.2	78	59.4	55.4	69.3	75.5	64.7	53.7	59.1	83.4	69.7	60.3	68.6	63.6
17	77.9	77.9	58.1	62	71.3	74.3	57	45.9	61.1	83.4	66.4	55.7	63.4	65
21	76.2	82.7	67.9	61.5	73.1	71.3	45.5	39.1	50.5	81.1	64.3	60.8	58.6	58.5
2Tx
25	66.1	90.7	87.8	79.4	86.4	88.5		74.8	74.2	72.8	49.3	72	67.4
30	69.2	90.3	85.8	82.9	86.5	76.9		78.2	76.8	67.6	62	79.3	72.3
34	66.1	90.7	87.8	79.4	86.4	88.5		74.8	74.2	72.8	49.3	72	67.4
38	63.7	74.1	91	87.3	78.3	89.9		82.5	78.8	75.5	52.5	74.2	64.7
43	67.5	91.7	93.1	78.5	78.7	91		84	76.9	70.9	56.2	78.7	65.8
Figure 4I
1Tx		2Tx
wt	KO	wt	KO
86.8	77.9	83.4	78
93.9	64.7	93.7	64.4
70.4	84.2	96.6	87.4
61.3	58	91.5	79.4
67.1	79.8	96.5	84.4
76.4	71.8		82.3
77.7	88.6
Figure 4J
	T cells							B cells							Myel. cells
1Tx
wt	16.5	15.6	14.5	19.6	17.6	22.2	14.3	66.4	68.6	69.9	62.4	64.8	55.2	74.2	16.9	15.5	15.4	17.8	17.3	22.4	11.3
KO	12.2	12.9	21.2	17.1	14.1	13.4	15.2	70.2	75.6	65	73.4	74.4	76.5	59.8	17.3	11.3	13.7	9.33	11.3	9.87	24.8
2Tx
wt	11.3	12.3	13.1	14.6	12.2	10.5		74.2	72.2	70.5	71.8	45.8	75.4		14.2	15.2	16.1	13.2	41.7	14
KO	11.5	10	15.6	11.2	11	12.6		71.6	73.1	66.4	69.3	74.8	62.1		16.7	16.6	17.7	19.1	13.9	25.1
Figure 4K
G0		G1		SG2M
wt	KO	wt	KO	wt	KO
75.6	82.8	14.3	12	9.52	4.89
81.5	82.7	11	10.6	7.3	6.51
82.3	82	8.64	10.4	8.78	7.28
82	77.5	7.21	13.9	10.6	7.84
77.8	76.5	12.6	14	9.22	9.38
	82.6		9.03		8.27
	70.7		15.4		13.3
	78.8		10.4		10.3
Figure 4L
G0			G1			SG2M
CD38+	CD38-	CD38KO	CD38+	CD38-	CD38KO	CD38+	CD38-	CD38KO
93.8	68	88.1	4.33	18.4	7.49	1.86	13.6	4.35
93.3	67.9	86.8	3.69	16.5	7.59	2.96	15.6	5.59
92.7	65.9	82.7	2.99	18.2	10.5	3.65	14.8	6.26
84.9	80	80.8	11.5	14.4	11.6	2.62	5.19	7.5
89.4	73.1	74.9	8.21	19.2	13.4	2.43	7.69	11.5
		84.3			7.85			7.85
		84.5			12.3			3.05

## Sheet: Fig. 5
Figure 5B
time [H]	CD38- veh			CD38- 78c			CD38+ veh			CD38+ 78c
0	0	0	0	0	0	0	0	0	0	0	0	0
16		9.4	0		6.1	5.2		2	3		6.3	5.3
24	2		10	5.3		8.6	7		6	1.9		7.9
40	50	44.6	44	49.1	44.9	33.3	31	15	19	45.3	25	39.5
48	68	65.7	53.7	63.2	56	47.8	41	22	28	57.4	33.3	46.5
66	78	70.6	70.37	70.2	70	67.1	49	28	34	63.8	37.5	54.6
Figure 5C
CD38- veh	CD38- 78c	CD38+ veh	CD38+ 78c
2706	2568	1781	2298
2391	2198	813.6	1296
1979	1791	1013	1728
Figure 5D
CD38- veh	CD38- 78c	CD38+ veh	CD38+ 78c
71.8	48.9	85.1	84.5
33.9	51.2	87.3	83.4
75	63	87.1	86.8
64.7	44.7	88	83.1
	38.8		74.1
Figure 5E
Veh	78c
8.43	28.5
9.23	12.8
9.55	12.2
8.05	10.7
8	11
11.5	16.9
8.89	12.4
Figure 5F
Ki67-	Ki67+
0	0
0	0
0	0
0	0
0	0.24
0.43	0.31
0.57	0.66
0.82	0.92
0.82	1.11
1.15	1.93
1.23	2.28
1.29	2.54
1.44	2.72
2.09	2.74
2.44	2.77
2.08	2.98
0.4	3.18
2.19	3.19
2.29	3.44
0.98	3.9
1.09	3.91
1.51	3.99
0	4.19
1.85	4.35
1.89	4.89
1.3	6.64
1.66	7.16
0	7.2
1.01	7.28
0.9	7.47
0.57	7.51
1.49	5.28
0.5	5.9
0	4.34
0.92	1.37
1.29	1.96
0	7.59
0	5.52
0	4.59
0	4.96
0	9.41
0	8.89
0	9.92
0	0.8
0.45	2.11
2.69	0.79
6.79	0
7.96	0
8.42	7.22
3.79	5.26
3.66	1.21
1.16	6.62
5.4	0
4.79	6.68
4.36	2.73
7.01	0
0.87	5.23
7.67	1.18
2.6	4.66
0	0
0	0
0	7.5
0	1.81
0	0.51
0.36	8.81
1.98	9.44
2.99	1.23
3.03	7.42
4.02	0.59
4.79	9.6
5.98	9.9
0	1.65
4.3	0
4.68	5.04
2.92	5.87
2.2	0
7.24	3.87
7.09	1.31
6.78	0
4.32	2.55
2.41	9.62
2.35	7.47
0	6.56
0	0
0	4.13
0.66	0
0.92	0.51
1.05	0
1.71	5.09
3.91	9.12
5.33	5.84
0	0
0	4.15
0	7.85
4.55	9.66
2.37	0
7.02	4.17
7.34	6.04
	0
	7.61

## Sheet: Fig. 6
Figure 6B
Fluo-8AM
CD38-	CD38+
1755	3325
2268	4995
1393	4100
1849	3681
1812	8361
1199	11277
1310	7562
Indo-1
CD38-	CD38+
144	173
171.375	199.25
133	165
Figure 6C
wt	CD38KO
3.225	2.93
3.665	3.14
2.786	2.074
3.223	2.429
Figure 6D
Veh	Br-cADPR
1.15555	0.978433
0.844446	0.65106
1	0.847215
Figure 6E
Veh	Br-cADPR
62.2	68.2
52.9	67.3
49.5	71.2
Figure 6G
Time, [s]	CD38+			CD38-
50	0.993457	0.96325	1.02482	0.773025	0.800774	0.814599
100	1.02063	1.02708	0.989781	0.748868	0.789168	0.832117
150	1.00554	1.00387	0.989781	0.754907	0.789168	0.818978
200	0.97232	1.00387	0.924088	0.773025	0.794971	0.810219
250	0.984399	0.998066	0.976642	0.779064	0.794971	0.840876
300	1.02365	1.00387	1.09489	0.782084	0.823985	0.840876
350
390	1.4162	1.19536	1.52409	0.942124	0.882012	1.14307
430	1.37997	1.39265	1.48467	1.21691	1.04449	1.3927
470	1.38903	1.2882	1.44525	1.28334	1.14894	1.43212
510	1.36789	1.20696	1.49343	1.31656	1.16634	1.44964
550	1.3075	1.15474	1.28321	1.11424	1.17215	1.31825
590	1.25314	1.14894	1.21314	1.05989	1.11412	1.16496
630	1.04479	1.05029	1.11679	0.993457	1.0677	1.03796
670	1.04781	0.974855	1.01606	0.981379	0.934236	0.99854
710	1.18067	0.928433	1.04234	0.899849	0.928433	0.937226
750	1.09009	0.905222	1.03796	0.942124	0.841393	0.928467
Figure 6H
CD38-	CD38+
545	475
550	500
620	520
Figure 6I
CD38-	CD38+
570	615
630	630
750	750

## Sheet: Fig. 7
Figure 7E
Cdkn1a
CD38-	CD38+
7.78017	8.12789
7.51009	7.9578
7.35923	7.88595
Cdkn1c
CD38-	CD38+
5.10562	5.99412
6.21112	6.70287
7.32198	8.18071

## Sheet: Fig. 8
Figure 8A
CD38-	CD38+
526	805
1837	2428
1832	2313
Figure 8B
Time [h]	CD38- veh			CD38- 1uM			CD38- 4uM			CD38+ veh			CD38+ 1uM			CD38+ 4uM
0	0	0	0	0	0	0	0	0	0	0	0	0	0	0	0	0	0	0
24	7.31	14.286	6.173	11.5	10.938	5.128	13.7	11.3141	8.1081	6	2.4	2.5	10.9	7.445	4.23	5.04	8.57	6.45
40	47.6	60.465	41.27	55.2	59.155	37.037	54.8	54.296	51.282	30.8	24.4	19.8	36.3	32.705	26.39	36.4	41.03	37.68
48	59.8	68.182	71.765	72.4	64.286	75.61	65.8	63.1525	75	37	30.4	36.6	40	45.135	47.3	43.6	62.5	47.95
64	78	72.727	76.471	78	74.286	80.488	79.5	75.723	84.524	44.6	39.1	45.1	43.6	57.735	56.76	61.8	62.5	56.16
72		77.273	76.471		74.286	81.707		77.75	84.524		41.3	50		59.97	56.76		68.18	57.53
88	82.9	81.818	77.647	82.7	74.286	81.707	80.8	77.75	84.524	49.2	43.5	52.4	47.27	60.72	56.76	76.36	68.18	57.53
Figure 8C
CD38- veh	CD38- 1uM	CD38- 4uM	CD38+ veh	CD38+ 1uM	CD38+ 4uM
3990	4314	4281	2416	2573	3213
4284	4077	4099	2020	2981	3527
4553	4708	5059	2697	3239	3480
Figure 8D
	CD38-									CD38+
veh	36.4	39.3	34.2	36.1	43.1	54.7	54.9	41		83.6	80.6	81.9	80.3	77.8	82.4	91.5	77.9
T-5224	33.5	33.9	37.7	39.7	35	41.4	31.3	48.9	45.8	78.3	77.5	79.6	82.8	76.4	64.2	68.1	70.4	76.3
Figure 8F
veh	78c
1.12981	1.27489
1.09539	0.978089
1.11242	0.928181
1.3076	1.14508
1.20067	0.867203
1.1877	1.35854
1.22308	1.27219
1.17025	0.815267
0.942005	1.37259
1.22614	1.26657
1.62249	0.864727
1.14087	1.12799
1.04077	0.917042
1.4645	1.08252
1.0462	1.32892
1.2023	1.10069
1.38631	1.05241
1.33148	0.659872
1.59417	1.07462
1.16931	1.1318
1.16343	0.604807
1.21239	1.09138
1.06748	1.10963
1.01686	1.11983
0.912142	1.71449
0.810618	1.1548
0.987562	1.07361
1.06779	0.700658
0.804687	1.09072
1.06779	1.15058
1.02204	0.649059
0.880002	1.62287
0.740121	0.908711
0.819723	1.01264
1.14736	1.25398
0.770275	0.872994
0.637128	1.20931
1.09742	1.05668
0.825637	0.910325
0.776625	1.11262
0.670684	1.06147
0.971821	1.18117
1.14087	0.752029
0.852161	0.884995
1.11089	0.820586
0.739521	1.22264
0.8215	0.962605
0.740878	1.02865
0.97668	1.10078
0.978847	1.13966
0.995223	0.681433
0.924103	0.758868
0.794143	1.47084
0.783919	0.785917
0.874899	1.45357
0.900969	0.869213
0.788771	0.845141
0.858051	1.37727
0.935859	0.963007
0.940782	1.27343
0.748114	0.563707
0.726186	0.859303
0.874456	1.1456
1.09217	1.11059
0.946718	1.33846
0.979295	1.20235
0.986141	0.701887
0.963327	0.943491
0.849073	1.16942
1.08386	1.28003
0.997105	1.12815
1.5194	0.646537
1.09054	1.05955
0.952509	0.919069
1.07291	0.831253
1.41368	1.00384
1.14953	0.995304
1.02785	1.19315
0.951647	0.732542
1.14101	0.90027
1.20635	0.709146
1.08864	0.83716
0.775658	0.736142
0.819065	0.708184
0.888059	1.13173
0.740395	1.04222
0.860101	1.04475
1.02773	1.08356
0.757062	0.842805
0.818785	0.930202
0.773595	1.4641
0.924685	0.831765
0.945215	0.822328
0.764729	0.927895
0.910867	0.832179
0.995712	1.02255
0.59502	0.711062
0.636895	0.815564
0.999394	0.77391
0.958643	0.716585
0.769978	0.824862
1.3994	0.801442
1.00337	0.762626
1.01109	0.688913
0.87988	0.779322
0.955958	0.617554
1.11149	0.752833
0.971576	0.729827
0.875306	0.790845
1.27803	0.870628
0.89625	0.970609
0.766884	0.76477
1.01528	0.785643
0.920992	0.863329
0.91872	0.870931
0.963805	0.811329
0.952794	0.742917
0.989187	0.711156
0.883602	0.727281
0.946671	0.737674
0.72918	0.762946
1.01474	0.807891
0.982756	0.61195
1.08316	0.815051
1.03198	0.663181
0.980414	0.658887
0.769057	0.963001
0.712426	0.684392
0.806656	0.833711
0.697885	0.633511
0.831054	0.999144
0.768189	0.634332
0.921545	1.13774
0.915941	0.956622
0.724823	0.874887
1.19476	0.597793
1.01744	1.01168
0.871351	0.813304
0.979284	0.922803
0.876827	1.06092
1.04799	0.848759
1.03634	0.700897
0.911373	0.75793
1.0271	1.02206
1.05958	0.752839
0.909835	0.686985
1.10262	0.922838
1.04741	0.765451
1.0065	0.903503
1.05232	1.12481
1.20096	0.951349
1.13932	1.06046
1.11504	1.04899
1.15066	0.96123
1.07616	0.771347
0.551479	1.04634
0.782736	1.14722
0.686326	0.918976
0.779107	0.717972
0.722038	1.19093
1.08654	0.689245
0.633831	0.989636
0.628932	0.942541
0.733404	0.80721
1.02754	0.823452
0.831282	1.01908
0.761362	0.82771
0.769838	0.791976
0.922833	0.941411
1.0253	0.960333
0.874473	1.08887
1.03917	0.965605
0.681992	1.01266
1.30291	0.811457
0.992258	0.948431
0.708819	0.771941
0.704648	0.829645
1.16081	0.812237
1.0201	0.790612
1.14631	1.10151
0.940805	0.809441
1.06921	0.732344
1.17848	1.18011
0.940554	0.932282
1.00971	0.90902
1.02312	1.01752
0.95188	0.885216
1.21549	0.831818
1.10274	0.775559
1.26227	0.911857
1.19263	0.766436
0.997798	1.01042
1.02685	0.708231
1.1716	0.718496
1.14203	0.85466
1.09313	0.747386
1.12871	1.00337
1.03424	0.805911
1.19479	0.758839
0.893978	0.644865
1.28658	0.759911
0.745358	0.770351
1.03736	0.762637
1.35285	0.979167
1.18061	0.831247
0.950377	0.846038
1.05322	0.92768
0.840172	0.717966
0.690544	0.438285
0.941918	0.775483
0.937298	0.96878
0.845467	0.87981
1.13958	0.930348
0.794638	1.04703
0.922914	1.17006
0.79084	0.825398
0.931886	0.976342
1.0323	1.00518
1.08007	0.910966
0.906445	0.974728
0.887127	0.980198
1.18383	0.866451
1.07097	0.945128
0.825433
1.03084
1.07688
0.937333
1.32738
1.20207
1.01324
1.50335
1.27641
1.12552
1.22347
1.29347
1.25444
1.24693
1.1973
1.29509
1.23958
1.17234
1.28552
1.10182
1.40297
1.0475
1.2605
1.33806
Figure 8G
veh	Br-cADPR
1.04846	1.20603
1.22723	1.15195
1.19232	0.952538
1.02403	1.1136
1.07135	0.639471
1.02842	0.956765
1.1993	0.96953
1.29752	1.30673
0.90707	1.39055
1.3243	0.579274
1.23675	0.514959
0.93009	0.580556
0.841963	0.657118
0.763765	0.497503
0.951556	0.537952
1.04732	0.619287
0.539861	0.786376
1.11993	0.577338
0.665901	0.586693
1.00455	0.462181
1.04426	0.53187
0.866347	0.623515
0.991487	0.763247
0.95772	0.562609
1.22633	0.597685
0.965384	0.62196
0.960502	0.667701
0.891795	0.683302
1.21861	0.551726
0.908761	0.492102
0.849764	0.621224
1.086	0.573655
1.01871	0.486538
1.12546	0.580092
1.10452	0.515232
1.3027	0.394784
1.19431	0.395084
1.14112	0.465945
1.00663	0.876003
0.916152	0.906006
1.17737	0.718815
1.01222	0.834135
1.14649	0.461281
0.948146	0.379646
1.43692	0.504622
1.23124	0.403785
1.59236	0.464663
1.26359	0.602704
1.07345	0.541907
0.934399	0.42525
0.963748	0.596949
1.14944	0.513868
0.906442	0.667592
0.751818	0.584675
0.809997	0.548644
1.01699	0.609932
1.08692	0.509286
1.05766	0.582029
1.16359	0.418459
1.20192	0.609959
1.19908	0.340342
1.2554	0.438697
0.785612	0.559772
0.904533	0.549217
0.726152	0.640835
1.03376	0.544116
0.947028	0.504103
1.03559	0.604558
1.24708	0.641708
0.986468	0.451544
0.945419	0.678093
0.770747	0.421486
1.23176	0.410467
0.893077	0.789895
0.963393	0.491257
0.877039	0.690612
1.0069	0.67111
0.91607	0.505053
0.822434	0.957463
0.789104	0.746381
0.896459	0.75423
1.19289	0.641989
0.739544	0.787985
0.954201	0.653857
1.09745	0.700566
0.764638	0.84669
0.793768	0.456909
0.769465	0.870555
1.17971	0.602937
0.848537	0.576201
0.983768	0.30718
1.02414	0.396258
0.723479	0.394248
0.874939	0.424813
0.944082	0.486197
0.706759	0.350634
0.761255	0.504383
0.692903	0.470341
0.7501	0.419293
0.842345	0.513317
0.922464	0.318889
1.2752	0.372808
1.24738	0.79309
0.922623	0.518836
0.715753	0.545413
0.849083	0.311838
0.500267	0.393769
1.09335	0.375009
0.918827	0.406723
0.835204	0.628078
1.12021	0.34001
1.04862	0.389622
1.27989	0.479242
1.27772	0.369234
1.00002	0.409945
0.838363	0.60884
0.983593	0.600161
1.1464	0.975904
1.4518	0.95338
1.05665	0.551858
1.24802	0.560791
1.02778	0.505053
1.19474	0.957463
1.0363	0.746381
0.811339	0.75423
1.22521	0.641989
1.04038	0.787985
0.985221	0.653857
1.2508	0.700566
1.04836	0.84669
1.12308	0.456909
1.07481	0.870555
1.08687	0.602937
0.873777	0.576201
1.01167	0.30718
1.27603	0.396258
0.868768	0.394248
1.01917	0.424813
1.17805	0.486197
0.913881	0.350634
0.902109	0.504383
1.02698	0.470341
0.815519	0.419293
0.888453	0.513317
0.901279	0.318889
0.912254	0.372808
1.16379	0.79309
0.947062	0.518836
0.958995	0.545413
0.923006	0.311838
0.860696	0.393769
0.922623	0.375009
0.808085	0.406723
0.79108	0.628078
1.21538	0.34001
0.941479	0.389622
1.08623	0.479242
0.892856	0.369234
0.903991	0.409945
1.14031	0.60884
1.02067	0.600161
0.822474	0.975904
0.741532	0.456079
0.635448	0.95338
	0.551858
	0.560791
	0.946616
	0.918827
	0.699832
	0.330981
	0.459716
	0.322175
	0.470692
	0.481125
	0.603224
	0.55441
	0.390547
	0.50869
	0.430651
	0.290717
	0.488431
	0.36949
	0.285261
	0.493216
	0.364162
	0.378487
	0.371117
	0.835236
	0.205307
	0.245539
	0.272499
	0.369043
	0.313624
	0.364193
	0.464055
	0.531183
	0.484156
	0.335575
	0.403787
	0.259578
	0.323483
	0.433523
	0.441595
	0.240594
	0.843085
	0.575276
	0.283219
	0.741372
	0.644094
	0.442711
	0.363077
	0.518453
	0.608552
	0.296204
	0.497651
	0.568959
	0.570873
	0.664928
	0.478796
	0.453527
	0.395428
	0.726887
Figure 8H
CD38-	CD38+
1.39549	1.52036
0.904175	1.00586
1.14668	1.34786
0.860094	1.13107
1.29292	1.46652
0.851262	1.20074
0.754327	1.53771
1.13093	1.22157
0.828728	1.14863
0.669772	1.15397
0.866856	1.27007
1.11616	1.23232
0.940903	1.31104
1.21432	1.27624
1.19064	1.15553
1.40791	1.21978
1.00415	1.19252
1.09814	0.942894
1.29225	0.98798
0.55953	1.31118
0.975008	1.06806
1.03681	1.56523
0.726017	1.01761
0.771202	1.42416
1.50607	0.875786
1.22264	1.22187
1.02092	1.34735
1.06045	0.898951
0.991785	0.967083
1.15492	1.19948
0.823366	1.17193
1.20324	1.02473
1.07407	1.17493
1.12923	1.29469
1.22426	1.27768
0.783642	1.57852
0.450707	1.14426
0.693804	1.20294
1.03261	1.2612
0.857866	1.11634
1.3634	1.34037
1.163	1.15001
0.826678	1.10327
1.06751	1.23738
0.586263	1.181
0.979602	1.29911
1.31983	0.938892
0.928266	1.23252
1.08679	0.892425
0.799019	1.12992
1.2555	1.28703
0.864096	1.01446
1.08452	1.21812
0.711015	1.05469
1.04996	0.90725
0.730512	1.13558
0.673814	1.12535
0.7658	1.14085
1.05116	1.11265
0.905496	1.16973
1.05028	0.968719
0.997502	1.05219
1.23914	1.2447
1.25385	0.983623
1.15033	1.19009
1.07214	0.973451
1.12563	1.21854
0.679176	0.907625
0.738181	1.10727
1.25302	1.13986
0.761996	1.09509
0.546124	1.26412
1.33781	1.31068
0.84653	1.28975
1.34171	1.1302
0.742301	1.29672
0.684026	1.17692
0.828985	0.897458
1.15811	0.935555
1.26384	0.762591
0.718171	1.02194
0.87689	0.844302
1.1757	1.10074
1.20645	0.843918
1.06108	1.04663
1.21954	0.893085
1.14662	0.98841
0.956477	1.13278
1.24746	1.34951
1.24089	0.595042
0.818221	0.783332
0.89554	0.736397
1.10354	1.04507
1.0373	1.0134
0.726017	1.27875
1.16257	0.796232
1.05787	0.989554
0.985693	1.01777
1.12531	1.12392
0.691852	1.06014
0.990643	1.29493
1.089	1.64081
0.960533	0.639974
1.09623	0.647742
1.12084	1.0104
0.94282	1.08382
1.19746	1.15271
1.19667	1.15711
1.33586	0.589891
1.06977	0.628373
1.18817	0.815921
0.802472	0.696991
1.32074	0.844869
1.16429	0.840624
1.09879	1.06504
0.680047	1.0512
1.18289	0.655765
1.28484	0.721282
0.984879	0.701685
0.964513	1.08564
0.87217	1.15894
1.11971	1.21936
0.933927	1.22129
1.16897
0.983826
0.916534
1.09322
1.21537
0.961082
1.00533
1.09277
1.21216
0.922289
0.742527
0.696397
0.750459
0.879224
1.37885
1.35011
1.17739
1.1947
1.00804
1.11431
1.21923
1.0561
1.35639
1.2815
1.47068
1.33423
0.854037
1.0685
1.05829
0.73281
1.16248
0.993744
0.757623
1.18924
1.22516
0.878776
0.741484
1.06268
1.01189
0.909352
0.66916
0.974696
0.920478
1.01063
1.0792
1.15172
0.577439
1.02744
0.813698
0.834924
0.874293
0.529333
0.550889
0.714466
0.759636
0.824814
0.822481
0.824064
0.806196

## Sheet: Fig. 8I
Figure 8I
veh	Br-cADPR
0.974611	0.690313
0.758397	0.580862
0.660445	0.75603
1.00154	0.685008
0.951383	0.76881
0.779757	0.812722
0.974896	0.598003
0.759768	0.629615
0.862366	0.632
1.28721	0.468758
0.724435	0.597665
1.25473	0.578815
0.762242	0.675503
0.920019	0.583282
0.780273	0.862081
1.03269	0.407527
0.807453	0.451492
1.46822	0.558345
0.795937	0.45815
0.936805	0.542823
0.789814	0.574543
0.980414	1.02367
0.536522	0.45119
1.24638	0.756617
0.736076	0.693979
1.11781	0.540509
1.18467	0.438374
0.634991	0.852558
0.824132	0.78547
1.07933	0.646205
0.888887	0.640687
0.768489	0.43816
0.972102	0.896132
1.04663	0.936609
0.932283	0.55345
1.15419	0.470129
0.816709	0.69802
1.15204	0.44197
1.18752	0.651402
0.785097	0.866673
1.35581	0.630256
1.21181	0.84898
0.8417	0.650299
0.925502	0.461354
1.15286	0.760337
0.582108	0.475077
1.05694	0.584938
1.45293	0.555995
0.980788	0.410927
0.805424	0.741291
0.860461	0.693766
1.44826	0.673563
1.61115	0.697379
0.849746	0.900262
1.13232	0.512617
1.03807	0.570644
0.711868	0.680505
1.15154	0.65336
1.02483	0.526554
0.979845	0.415323
0.800618	0.609697
1.25498	0.42716
0.957346	0.6278
0.76493	0.523653
0.827496	0.608006
0.728831	0.722477
0.993141	0.780362
1.1831	0.461015
1.17276	0.792128
1.10925	0.603147
0.882408	0.578886
1.13282	0.484992
1.22132	0.663844
1.38771	0.676571
0.854801	0.461603
0.629562	0.661619
1.2451	0.713951
1.46891	0.563489
0.703289	0.568686
1.34784	0.599854
0.882889	0.580132
0.93741	0.458381
0.91977	0.594336
0.968844	0.669967
1.07621	0.557882
0.852594	0.691719
0.84971	0.422354
1.17415	0.519541
1.21706	0.518277
0.792359	0.575308
0.833637	0.563507
1.22114	0.65215
0.840597	0.436416
1.45334	0.615607
0.871995	0.451813
0.974309	0.551723
0.945455	0.63629
0.826018	0.539833
0.870482	0.574009
1.49944	0.5613
1.07087	0.48549
0.901472	0.54617
1.31706	0.472389
1.17463	0.481361
1.16514	0.518206
1.22646	0.410838
1.03004	0.446135
0.984437	0.557544
0.972458	0.420663
1.11959	0.425042
1.04811	0.542325
0.916228	0.440314
1.14465	0.592378
1.11318	0.557099
1.03862	0.436986
1.09869	0.479474
1.35952	0.453504
1.28689	0.469933
0.898197	0.622264
0.939617	0.478139
0.932123	0.391721
0.976623	0.62707
1.07598	0.527515
0.878172	0.952077
0.869592	0.41422
1.14115	0.426395
1.19976	0.619647
0.809607	0.41559
0.855744	0.522069
1.16434	0.531627
0.839012	0.47821
0.889955	0.46187
1.35446	0.506441
0.988958	0.456085
0.938852	0.458951
0.853573	0.368955
0.88709	0.7875
1.4617	0.42223
1.0514	0.404964
0.903199	0.466818
1.29503	0.643606
1.16886	0.407865
1.15791	0.490011
1.22171	0.611548
1.04165	0.555799
0.965266	0.522033
0.977584	0.457438
1.08928	0.512439
1.0747	0.490688
0.926071	0.458043
1.15065	0.494052
1.11188	0.4757
1.06293	0.468046
1.10245	0.68216
1.15729	0.494319
1.10699	0.43752
1.38976	0.420628
0.734367	0.455996
1.22808	0.508327
1.04771	0.53047
1.11477	0.58435
1.27132	0.537199
1.16507	0.493073
1.21439	0.566746
1.19743	0.601937
1.11769	0.531734
1.08057	0.4524
1.09095	0.543019
1.06881	0.514308
1.22991	0.524614
1.01221	0.574774
1.16076	0.4901
1.07324	0.547024
1.059	0.679348
1.48885	0.442237
1.25199	0.52643
1.1483	0.57497
1.1114	0.455177
1.36039	0.49884
1.05913	0.493696
1.15138	0.49051
1.35629	0.826374
1.31263	0.659216
1.29617	0.696329
1.02071	0.680523
0.985131	0.967634
1.34771	0.827229
1.16516	0.557437
1.16263	0.724862
1.08388	0.540634
1.33664	0.570324
0.960496	0.520769
1.48659	0.760622
1.0629	0.629099
1.01596	0.475184
0.818471	0.679295
0.805139	0.584386
1.22217	0.646027
0.784367	0.484226
0.963469	0.522852
0.700281	0.509609
1.06174	0.51308
0.854836	0.699319
1.12694	0.596846
0.959126	0.588693
0.6367	0.566444
0.872743	0.604251
0.992981	0.529545
0.77107	0.609341
0.843017	0.661281
1.14814	0.68718
0.900244	0.515768
0.824203	0.4791
0.88652	0.729579
1.06585	0.503059
0.852789	0.752879
0.737553	0.597771
0.854765	0.741007
0.771106	0.595529
0.771587	0.620466
0.767546	0.744851
0.793035	0.521588
0.95254	0.495138
0.860853	0.643161
0.873918	0.596063
0.900707	0.585507
0.732534	0.822352
0.877709	0.546579
0.77018	0.551136
0.697735	0.596419
0.812847	0.647006
0.759287	0.501225
0.729864	0.421553
0.793356	0.603076
0.888158	0.545743
0.657739	0.581431
0.929275	0.598003
0.850618	0.790828
0.781448	0.573937
0.803466	0.744495
0.780967	0.474436
0.733548	0.55507
0.827709	0.810159
0.878724	0.438677
0.676447	0.522389
0.878991	0.484422
0.72294	0.496063
0.752363	0.459609
0.75991	0.521428
0.742573	0.638266
1.2551	0.532019
0.82641	0.592609
0.888229	0.721658
0.875911	0.55167
0.570894	0.777105
0.848286	0.693463
0.808094	0.824523
0.875555	0.581645
0.867634	0.684225
0.8561	0.606351
0.816193	0.580239
0.610534	0.640331
0.834153	0.431859
0.775627	0.822441
0.71614	0.530719
0.873348	0.52408
0.776944	0.562314
0.830095	0.970802
1.25076	0.550976
0.829222	0.403753
1.10122	0.639459
0.69268	0.553325
0.716176	0.696009
0.80546	1.05063
0.812152	0.520111
0.881251	0.562652
0.897289	0.522371
1.05336	0.555728
0.872156	0.54042
0.909393	0.516889
0.824132	0.508398
0.835488	0.624471
0.776161	0.400692
0.699818	0.502329
0.714965	0.757756
0.776321	0.537644
0.868596	0.436541
0.999798	0.676998
0.957363	0.543874
0.783655	0.668365
0.803128	0.645689
0.982675	0.605479
1.05473	0.540349
0.728885	0.633211
0.718775	0.63702
0.848713	0.638355
0.848535	0.800689
0.91144	0.542823
1.06701	0.729223
0.876018	0.665998
0.812686	0.951881
0.833637	0.644994
0.817065	0.583318
0.956438	0.636539
0.771124	0.791024
1.05977	0.454572
0.724666	0.589833
0.827941	0.748892
0.737518	0.607294
0.896577	0.622709
0.98385	0.904765
0.998143	0.612029
0.817012	0.765179
1.30446	0.732285
0.870162	0.507241
1.20394	0.604464
1.19521	0.617654
1.69687	0.577462
1.18604	0.426199
1.12687	0.728671
1.15195	0.875769
1.15264	0.694157
1.27819	0.651189
0.885915	0.681003
0.885897	0.575539
0.928011	0.492005
0.830735	0.537857
1.23397	0.539352
0.955334	0.647878
1.0012	0.523956
0.868204	0.639904
1.11893	0.499926
1.37484	0.60733
0.945366	0.61712
0.840187	0.542895
1.16993	0.455586
1.13917	0.604322
0.66493	0.470218
0.693873	0.553343
1.2679	0.622353
1.17906	0.668187
0.94695	0.676945
0.981714	0.580096
1.12643	0.617992
0.771462	0.624204
1.19284	0.504055
0.801401	0.642876
0.718401	0.526145
0.906296	0.475878
0.725165	0.444462
0.93951	0.444889
1.07881	0.581716
0.933262	0.499089
0.952237	0.656742
1.01913	0.615749
0.845776	0.442023
0.883281	0.488516
1.05398	0.378389
0.862633	0.50733
0.876	0.690188
0.947164	0.457758
0.683353	0.639832
0.837784	0.417281
0.814591	0.543482
0.881625	0.451937
0.891326	0.516818
0.802736	0.620911
0.847129	0.465661
0.786699	0.487946
1.16598	0.410642
1.10241	0.7718
0.810622	0.456387
0.789369	0.53727
0.818169	0.539103
0.795492	0.493411
1.34782	0.43768
1.05489	0.540883
0.74599	0.499837
0.869699	0.505711
1.27402	0.60749
1.30425	0.521677
0.868952	0.376751
0.951721	0.514433
1.22555	0.583994
0.690491	0.53921
1.56653	0.542254
0.805851	0.505604
1.14446	0.526537
1.25834	0.605461
1.05117	0.491061
0.945562	0.580345
0.806599	0.514379
0.667653	0.660836
1.4368	0.553948
0.931927	0.482731
1.42507	0.485579
1.1148	0.64859
0.843373	0.577497
0.844246	0.461905
1.15492	0.518562
0.809607	0.592058
0.973793	0.627177
1.07621	0.549249
0.893658	0.410855
1.10229	0.713791
0.725218	0.48565
0.95391	0.615304
1.22676	0.414006
1.07652	0.639779
0.820501	0.610196
0.823616	0.476875
0.932123	0.528388
0.80635	0.518598
1.31389	0.460731
1.22532	0.576038
0.805104	0.568936
0.803306	0.553094
0.805691	0.576412
0.846773	0.641862
1.18502	0.503201
0.970606	0.697735
1.13962	0.495316
0.982728	0.643001
1.15323	0.383355
1.21094	0.52885
1.25138	0.50936
1.03652	0.41292
0.983903	0.445779
1.15113	0.497149
0.970037	0.41082
0.951062	0.527711
0.80295	0.411621
0.94396	0.745083
0.937801	0.667297
1.21496	0.526697
1.14093	0.41931
1.59598	0.535525
1.38296	0.448164
1.09891	0.426021
0.927424	0.581894
1.11665	0.535365
0.989314	0.470859
0.853217	0.530185
1.2486	0.536006
1.07766	0.471054
1.14239	0.63047
1.19492	0.491186
1.12075	0.540118
1.0914	0.548964
1.18655	0.396794
1.31749	0.390937
1.06569	0.454109
1.0012	0.401564
0.875858	0.522514
1.18043	0.431254
1.16648	0.354038
1.20309	0.710106
1.1833	0.452792
1.16646	0.466035
1.18338	0.363615
1.18661	0.483639
1.1962	0.556885
1.2122	0.621997
1.13406	0.53743
1.18757	0.688319
0.946078	0.501563
1.04113	0.563898
1.34704	0.465305
1.20412	0.676251
1.39661	0.40046
1.27128	0.408595
1.04351	0.552328
1.4358	0.47408
1.08851	0.63111
1.25615	0.507366
1.09747	0.548377
1.1763	0.438143
1.64688	0.613827
1.0139	0.589548
1.31329	0.607828
1.3418	0.472122
1.14481	0.422336
1.09505	0.393999
1.32683	0.446615
1.02385	0.553806
1.02543	0.722904
0.840686	0.722335
0.60676	0.530933
0.822904	0.450585
1.19989	0.452276
0.898268	0.392628
0.905459	0.373974
0.836467	0.413009
1.06151	0.444017
0.707454	0.833138
0.979506	0.558772
0.814609	0.446847
0.889599	0.434636
0.916851	0.51089
0.871604	0.462795
0.842715	0.38857
0.880753	0.422781
0.96888	0.475896
0.863291	0.426359
0.779063	0.514611
0.738479	0.472995
0.660071	0.508772
0.946986	0.708949
0.760052	0.53622
0.939386	0.430097
0.807329	0.641808
1.0059	0.53727
1.02376	0.394248
1.17589	0.507419
0.833548	0.539495
1.15907	0.617155
1.23675	0.41454
0.794299	0.49318
1.11286	0.437502
1.1553	0.537216
0.818169	0.51785
1.04784	0.572745
0.743125	0.568063
0.950457	0.434743
0.928581	0.594514
1.47155	0.510161
1.00768	0.411532
1.33488	0.488409
1.22029	0.545387
1.45766	0.450852
1.11171	0.567156
0.819326	0.573777
1.09914	0.43784
0.635845	0.41365
0.795314	0.516853
1.09296	0.586362
1.1677	0.600459
0.805157	0.528477
0.761993	0.646045
0.744905	0.42004
1.15624	0.443251
0.798197	0.453895
1.22009	0.410232
0.831447	0.425523
0.954907	0.486487
0.893711	0.445263
0.983992	0.48209
1.16429	0.638515
1.03623	0.516319
1.15998	0.801864
1.32048	0.529865
1.00564	0.494746
0.916709	0.428513
0.939973	0.493856
0.923757	0.417744
1.38388	0.372888
1.12538	0.513276
0.925733	0.449873
0.913789	0.533122
1.08413	0.424277
1.08563	0.49884
1.25843	0.416391
1.08988	0.47182
1.18493	0.447683
1.15818	0.403006
1.13711	0.403914
1.22246	0.906616
1.07091	0.46349
1.13937	0.572602
1.14161	0.560445
1.18105	0.350817
0.916798	0.457722
0.990845	0.476804
1.06915	0.468082
1.06018	0.519737
1.11354	0.617191
1.23983	0.417406
1.07755	0.603005
1.32575	0.553165
0.806848	0.40176
0.942234	0.635614
0.999051	0.551883
0.961867	0.418972
0.905334	0.57723
1.09697	0.702114
1.16236	0.529011
0.974006	0.678155
1.20969	0.535632
1.26706	0.638106
1.32121	0.634047
1.10644	0.584902
1.17805	0.449623
1.20544	0.457473
1.12112	0.556049
1.3323	0.51445
1.00512	0.643855
1.02084	0.454572
1.14015	0.421073
0.772174	0.512617
0.95229	0.423921
0.937588	0.570004
1.25117	0.542806
1.28052	0.635578
0.760408	0.594194
0.862686	0.488089
0.898375	0.537946
0.926071	0.421731
0.735542	0.409022
0.920571	0.443429
1.21619	0.528263
0.756706	0.616906
1.12933	0.404412
1.11653	0.414932
1.3177	0.495814
0.898037	0.674489
0.880397	0.60126
1.03022	0.557366
0.726108	0.493162
0.91144	0.422835
1.31128	0.453824
0.937801	0.602506
0.946399	0.416516
0.898499	0.515732
1.12089	0.555604
1.1304	0.46664
1.05658	0.557473
1.65132	0.440385
1.08002	0.409538
1.17554	0.4723
1.06566	0.527444
0.914501	0.375719
1.18468	0.684866
0.70037	0.478263
1.01617	0.454661
1.26436	0.442059
1.21801	0.569968
0.674453	0.49763
0.912721	0.559751
0.805851	0.386345
1.27529	0.507793
1.05806	0.421001
0.830023	0.627657
1.30772	0.654998
0.955067	0.4058
1.24577	0.504518
0.877976	0.450086
0.739458	0.474757
1.26423	0.389745
0.779739	0.438374
0.810906	0.526857
1.21318	0.351475
0.862686	0.388499
0.694229	0.417904
0.749871	0.581111
0.887606	0.535721
0.731573	0.450282
1.16224	0.568651
0.820216	0.408506
1.09156	0.432162
0.756973	0.615553
0.810942	0.506067
0.823776	0.521659
1.00475	0.451884
0.854516	0.543268
0.735168	0.55215
0.843729	0.61089
1.04601	0.394106
0.977477	0.3592
0.996594	0.405889
0.972351	0.399802
0.993604	0.601794
0.856955	0.496223
0.845847	0.449356
1.15038	0.59665
1.14898	0.502347
1.07107	0.422372
1.09455	0.484974
1.10735	0.533194
0.913772	0.575593
0.96872	0.574578
1.09084	0.506886
1.02466	0.376804
1.05722	0.629526
0.887659	0.56178
1.02525	0.388232
1.16891	0.409342
1.15152	0.485864
0.702381	0.433265
0.757133	0.454358
1.02125	0.492717
1.05736	0.563311
0.812829	0.437146
0.866495	0.439033
0.8383	0.504518
0.887659	0.765891
0.991397	0.479331
	0.406085
	0.428815
	0.443447
	0.54455
	0.732854
	0.627194
	0.468758
	0.585383
	0.45256
	0.518883
	0.455907
	0.571873
	0.460232
	0.501706
	0.499677
	0.399108
	0.41899
	0.379029
	0.580666
	0.670822
	0.566034
	0.568473
	0.489442
	0.551955
	0.457349
	0.363472
	0.455871
	0.558024
	0.491738
	0.514504
	0.444622
	0.525914
	0.707027
	0.695154
	0.46041
	0.652844
	0.474187
	0.612171
	0.575041
	0.494461
	0.604642
	0.438588
	0.418082
	0.467744
	0.60927
	0.46203
	0.649053
	0.419204
	0.576358
	0.524703
	0.472051
	0.505978
	0.5456
	0.459841
	0.801348
	0.56089
	0.433497
	0.581502
	0.467833
	0.514415
	0.541595
	0.468064
	0.513916
	0.523119
	0.544301
	0.553218
	0.46365
	0.569007
	0.633834
	0.63419
	0.406317
	0.499463
	0.5312
	0.423636
	0.736236
	0.46575
	0.587287
	0.588587
	0.488231
	0.56461
	0.483692
	0.63451
	0.518153
	0.536202
	0.673385
	0.559644
	0.54083
	0.4537
	0.468473
	0.686165
	0.484938
	0.589388
	0.498911
	0.66792
	0.470414
	0.448805
	0.448947
	0.585401
	0.518722
	0.482055
	0.673136
	0.542414
	0.542841
	0.406388
	0.542022
	0.568989
	0.731199
	0.439424
	0.449054
	0.552578
	0.515216
	0.651064
	0.580506
	0.61639
	0.440973
	0.482126
	0.609644
	0.490777
	0.396776
	0.5456
	0.556369
	0.470342
	0.58848
	0.373903
	0.419293
	0.357047
	0.383052
	0.610587
	0.403255
	0.507882
	0.464789
	0.414433
	0.494087
	0.393501
	0.545921
	0.461994
	0.424811
	0.558149
	0.582054
	0.38145
	0.34505
	0.362689
	0.644318
	0.487697
	0.547896
	0.52853
	0.475967
	0.487092
	0.461193
	0.570983
	0.490616
	0.856527
	0.564521
	0.466231
	0.686628
	0.516355
	0.443981
	0.484671
	0.856065
	0.474988
	0.387378
	0.423832
	0.45993
	0.75797
	0.450923
	0.526537
	0.486807
	0.521499
	0.477142
	0.722139
	0.674489
	0.719113
	0.488712
	0.594977
	0.538658
	0.43533
	0.359521
	0.43428
	0.345085
	0.444657
	0.502382
	0.365413
	0.495084
	0.57036
	0.699284
	0.394889
	0.859358
	0.450656
	0.502347
	0.564593
	0.363383
	0.618615
	0.441934
	0.389371
	0.445245
	0.623706
	0.450033
	0.415341
	0.519559
	0.511727
	0.479153
	0.462048
	0.581698
	0.465323
	0.557918
	0.503326
	0.475469
	0.643428
	0.528744
	0.60393
	0.470965
	0.513382
	0.519132
	0.426324
	0.620039
	0.624649
	0.552987
	0.454999
	0.555942
	0.468669
	0.451136
	0.491631
	0.448858
	0.517654
	0.568046
	0.546917
	0.399713
	0.515056
	0.398146
	0.597398
	0.531342
	0.504144
	0.423351
	0.472674
	0.678761
	0.389193
	0.383426
	0.499196
	0.618668
	0.549409
	0.413632
	0.424259
	0.53314
	0.630861
	0.43104
	0.422319
	0.572051
	0.524828
	0.406139
	0.490332
	0.422497
	0.505444
	0.51842
	0.54528
	0.352347
	0.447648
	0.354394
	0.377445
	0.49738
	0.532588
	0.394889
	0.473279
	0.358364
	0.417655
	0.385865
	0.365306
	0.400781
	0.563186
	0.332109
	0.384601
	0.432607
	0.39213
	0.483514
	0.352419
	0.553699
	0.449321
	0.345014
	0.66671
	0.408506
	0.371945
	0.693
	0.40847
	0.401813
	0.452685
	0.480506
	0.544479
	0.364629
	0.547433
	0.307652
	0.307207
	0.450958
	0.499855
	0.315217
	0.336239
	0.377089
	0.426555
	0.327819
	0.554536
	0.344409
	0.483087
	0.467477
	0.398075
	0.51292
	0.42837
	0.444337
	0.484654
	0.551688
	0.585276
	0.41365
	0.545404
	0.389816
	0.353255
	0.673029
	0.517886
	0.530132
	0.453077
	0.511567
	0.502222
	0.577426
	0.524454
	0.524703
	0.57084
	0.627266
	0.595974
	0.674417
	0.495885
	0.585685
	0.571232
	0.470592
	0.522567
	0.490082
	0.469969
	0.508772
	0.677497
	0.688248
	0.542485
	0.582143
	0.616426
	0.454465
	0.533888
	0.635667
	0.606849
	0.555977
	0.561228
	0.471944
	0.521125
	0.649248
	0.504696
	0.530559
	0.658148
	0.575201
	0.54131
	0.553272
	0.53775
	0.47659
	0.582303
	0.493785
	0.482197
	0.622513
	0.760337
	0.473529
	0.529242
	0.524169
	0.70692
	0.557579
	0.54398
	0.635774
	0.666407
	0.539619
	0.429332
	0.701669
	0.551848
	0.720181
	0.74818
	0.561745
	0.425576
	0.450407
	0.591239
	0.60466
	0.464629
	0.549694
	0.542307
	0.499588
	0.65514
	0.546383
	0.47465
	0.447683
	0.399268
	0.436968
	0.510107
	0.439122
	0.513899
	0.538142
	0.552542
	0.496829
	0.534511
	0.940525
	0.442254
	0.669629
	0.545422
	0.56979
	0.514753
	0.431005
	0.477516
	0.435811
	0.481663
	0.622834
	0.841184
	0.460019
	0.436736
	0.445814
	0.462564
	0.587839
	0.502863
	0.524116
	0.485063
	0.364451
	0.370877
	0.500264
	0.427178
	0.465839
	0.404287
	0.408719
	0.466961
	0.41292
	0.497007
	0.50005
	0.440955
	0.397933
	0.544781
	0.676642
	0.602328
	0.496775
	0.462155
	0.395743
	0.445138
	0.540759
	0.50046
	0.613649
	0.428068
	0.410161
	0.403291
	0.416231
	0.489513
	0.538658
	0.530168
	0.416178
	0.527391
	0.484832
	0.393714
	0.422141
	0.410962
	0.429937
	0.50596
	0.447416
	0.502329
	0.531147
	0.435063
	0.442806
	0.387271
	0.411995
	0.414255
	0.562261
	0.398022
	0.449855
	0.436113
	0.575664
	0.609697
	0.787678
	0.418492
	0.724435
	0.466783
	0.554375
	0.465572
	0.503984
	0.509644
	0.442628
	0.761049
	0.437377
	0.428086
	0.417032
	0.533194
	0.503895
	0.457989
	0.52319
	0.55507
	0.484137
	0.488
	0.528566
	0.542396
	0.629259
	0.380934
	0.537804
	0.471126
	0.411443
	0.452934
	0.726873
	0.372871
	0.583211
	0.745528
	0.48339
	0.638302
	0.422924
	0.492112
	0.353273
	0.634297
	0.678422
	0.410784
	0.334227
	0.429759
	0.452187
	0.522638
	0.564219
	0.521553
	0.674862

## Sheet: Fig. 8 (continued)
Figure 8J
veh	T-5224
0.754374	0.633797
0.801224	0.687943
1.08332	0.697556
0.871428	0.696037
0.980558	0.618918
1.26012	0.758094
1.29824	0.748166
0.863059	0.71034
0.969975	0.590326
0.995214	0.678525
0.864342	0.788127
1.04804	0.658813
0.907447	0.610535
1.01384	0.650509
0.710366	0.777727
0.731584	0.617215
0.775186	0.823425
0.90636	0.642075
1.05161	0.696233
0.936065	0.609186
1.00171	0.86484
1.0254	0.848219
0.995961	0.690156
0.89135	0.731794
0.769214	0.645847
1.00914	0.832384
1.10322	0.702311
0.770759	0.701263
1.09897	0.556206
0.766489	0.629606
0.91562	0.581707
0.946229	0.670916
1.00235	0.630693
0.916995	0.698015
1.01224	0.629016
1.06571	0.578826
1.06005	0.656233
1.04683	0.468609
0.978043	0.597896
0.918331	0.569356
0.901238	0.912764
1.01569	0.795972
1.12307	0.622729
1.10717	0.64806
1.02928	0.894794
1.0832	0.662389
0.957401	0.755409
1.04247	0.671518
1.36516	0.559114
1.08366	0.753614
1.12869	0.767681
1.23389	0.630156
1.18205	0.637359
1.07664	0.683804
0.949189	0.633312
1.17113	0.585401
1.12538	0.885966
0.756732	0.872803
1.10458	0.744394
1.19879	0.641564
1.07688	0.774034
0.665231
1.06242
1.0444
1.06952
1.02802
0.743608
1.09629
0.952752
1.22115
1.1625
1.12484
Figure 8K
wt veh	wt 78c	KO veh	KO 78c
0.829919	0.83105	0.798372	0.441465
0.674302	0.962774	0.999255	0.440954
0.809049	0.727507	0.721153	0.948072
0.942636	0.817313	0.752189	0.776074
0.640139	1.03769	0.758765	1.03038
0.817425	0.894403	0.548292	1.23121
0.524046	0.831217	0.856623	0.936867
0.733239	0.825865	0.656381	0.919967
0.901137	1.16869	0.606988	0.747199
0.657856	0.669339	0.720568	0.56432
0.776241	1.09174	0.860352	0.56241
0.721524	1.01044	0.715912	0.740659
1.29139	0.947961	0.801035	0.451436
0.987141	0.928612	0.660666	0.316865
1.26598	1.01553	0.799161	0.248819
1.2528	0.95988	0.713046	0.371999
0.94694	0.826051	1.01234	0.379392
0.978737	0.769627	0.697528	0.316772
0.991927	0.861493	0.908762	0.49403
1.23883	0.976678	0.971799	0.35317
0.934131	0.90801	0.680349	0.464848
0.942905	1.07546	0.761882	0.375663
0.808752	0.846411	0.715884	0.428933
1.17738	0.476026	0.643052	0.437365
1.09525	1.19992	0.564756	0.529583
1.04823	1.13386	0.938332	0.42411
1.07307	0.671871	0.559645	0.520632
0.716617	1.39513	0.694884	0.5076
1.07199	1.08516	0.597138	0.626059
0.89751	0.971113	0.85232	0.469579
0.82248	0.96231	0.811655	0.697314
1.37712	0.842302	0.710866	0.44344
0.722739	0.761557	0.580692	0.355943
0.866938	0.870611	0.695311	0.644193
1.14382	0.966057	0.842719	0.316921
0.748803	0.883569	0.908112	0.508147
0.996899	0.911118	0.523322	0.583549
1.01565	0.774126	0.746503	0.917991
1.03784	1.06657	0.604493	0.386358
0.908205	0.988959	0.803817	0.548227
1.15812	1.09732	0.660277	0.664256
1.17051	0.670749	0.788512	0.77996
1.22397	0.691397	0.647783	0.5793
0.976437	0.84386	0.589949	0.681073
1.00108	0.994849	0.737877	0.687965
0.977448	0.701535	0.702648	0.285476
0.964685	0.712193	0.640566	0.290921
1.06803	0.704948	0.334081	0.852663
1.36254	0.775091	0.352613	0.340833
0.790711	0.756243	0.303248	0.312849
1.10589	0.836569	0.245489	0.801155
1.14193	0.639091	0.256406	0.668319
1.05525	0.870351	0.321855	0.621903
0.875407	0.86679	0.441632	0.297164
1.37804	0.780443	0.258929	0.769525
1.01731	0.922981	0.465739	0.305595
0.990081	0.916377	0.427505	0.584606
1.22083	0.345833	0.310307	0.521458
0.988987	0.890702	0.450777	0.641735
1.0796	0.841504	0.34421	0.581907
1.27599	0.729566	0.471852	0.314908
0.999737	0.828119	0.423971	0.470098
1.01291	0.978459	0.238365	0.272184
1.08431	1.11832	0.464617	0.391812
0.9376	0.924196	0.38108	0.324072
1.15674	0.972207	0.430343	0.633758
0.828472	0.885832	0.467464	0.401032
1.0624	0.819363	0.280152	0.764693
1.20398		0.179177	0.57214
1.15024		0.34074	0.786676
0.875203		0.559905	0.69993
1.3117		0.576147	0.776176
1.02633			0.301764
1.11415			0.664377
0.706534			0.791879
1.00413			0.626207
1.13658			0.733081
1.17854			0.706738
			0.658533
			0.62348
			0.494159
			0.594763
			0.314917
			0.50811
			0.836189
			0.817592
			0.535232
			0.458096
			0.690831
			0.81479
			0.773337
			0.362779
			0.918121
			0.837989
			0.598687
			0.758803
			0.753701

## Sheet: Fig. S3
Figure S3B.
		T								B								M
1Tx
4w	CD38-	0.1	0.021	0.053	0.025	0.058	0.028	0.29	0.15	3.57	4.69	9.19	2.56	4.04	0.2	0.51	0.15	96	95	90.7	97.4	95.7	99.8	99.2	99.7
	CD38+	1.4	0.026	0.095	0.13	0.19	0.25	0	2.37	7.69	0.52	5.12	8.01	2.79	1.23	1.2	0.36	87.4	99.5	94.4	91.6	96.4	98.5	98.8	97.3
10w	CD38-	22.5	13	19.6	3.39	7.12	7.78	10.6	33.7	60.1	60.5	64.9	51.1	38.5	44.9	60.8	9.12	16.3	26	15.4	45.3	54.1	47.3	28.6	57.2
	CD38+	6.12	3.37	13.1	11.5	14.6	2.48	10.3	1.79	29.5	51.3	35.8	44.7	39.5	45.4	66.9	27.7	59.8	40.3	51	43.7	45.7	52.1	22.6	70.5
12w	CD38-	25.5	15.5	19	25.7	10.6	17.3	14.9	24.1	56.5	66.5	60.7	62.9	45.8	47.7	55.3	7.85	18	17.5	20.2	11.3	43.5	35	29.7	68.1
	CD38+	7.9	4.56	13.3	24.7	18.6	2.24	18.4	5.07	34.9	54.3	36.4	47	31.4	39.5	64	40.6	56.9	40.9	50.1	28.1	49.9	58.3	17.4	54.3
16w	CD38-	21.1	16	17.7	24.7	15.7				60.3	73.5	66.6	67.6	57.1				18.4	10.5	15.7	7.45	27
	CD38+	11.9	4.03	17.9	18	18.8				60.6	62.6	61.2	54.6	42.5				27.3	33.2	20.8	27.4	38.5
20w	CD38-	20.9	19.5	17.9	25.7	15.8	24.4	90.1	10.1	34.8	62.5	60.3	59	38	39.8	1.66	51.7	44.1	17.6	21.7	15	46.2	35.7	8.29	38.1
	CD38+	11.2	2.36	14.7	4.88	15.2	1.22	17.8	16.6	38.2	42.8	47.3	34.5	27.4	13	64.3	36	50.5	54.7	37.9	60.5	57.3	85.8	17.8	47.4
2Tx
25w	CD38-	17.8	3.92	9.74	18.4	6.98	8.46			47.9	40.4	31	25.6	10	15.7			34.1	55.5	59	56.1	83	75.8
	CD38+	17.1	2.58	1.82	3.51	2.35	1.6	6.43		33.9	41.7	18.2	2.53	10.7	1.43	28		48.9	55.6	79.9	94	86.9	97	65.4
30w	CD38-	28.4	16.5	16.1	30.4	20.8	22			39.2	57.7	39	37.5	47.5	31.6			32.2	25.6	44.8	32	31.6	46.3
	CD38+	29.9	21.7	24.7	18.5	13.3	24.9	31.9		42	60.3	35	40	17.8	40.6	39.3		28	17.8	40.1	41.4	68.8	34.4	28.7
34w	CD38-	9.91	16.2	17.6	20.7	16.5	17			20.3	47.3	43.3	36.1	50	45.4			69.6	36.3	39	43.1	33.4	37.5
	CD38+	35.7	17.1	23.9	26.5	26.6	32	24.1		27.3	62.3	34.3	47.3	37.3	39.4	44.7		36.8	20.4	41.6	26.1	35.9	28.3	31.1
38w	CD38-	18.1	13.9	17.5	17.8	18.5	15.2			32.8	49.9	64.7	35.3	62.8	45			49.1	36	17.7	46.8	18.5	39.7
	CD38+	34.9	16.3	28.1	25.5	29.5	34.3	29		40.1	52.1	44.4	53.6	50.2	38.6	49.6		24.8	31.5	27.2	20.6	20.2	26.8	21.3
Figure S3E.
CD38-	CD38+
18506	10490
17011	10719
13566	5983
18255	14805
16721	12577
16559	12525
Figure S3F.
CD38-	CD38+
46071	41760
44795	43656
40564	40655
49571	50323

[truncated: 6 more sheets: Fig. S4, Fig. S5, Fig. S6, Fig. S7, Fig. S8, Sheet5]
